# Supplementary material for: Immunoinformatic based identification of cytotoxic T lymphocyte epitopes from the Indian isolate of SARS-CoV-2
Source: Sci Rep. 2021 Feb 25;11:4516. doi: 10.1038/s41598-021-83949-9 (PMC7907102; doi:10.1038/s41598-021-83949-9)
Supplement: Supplementary file 1 — Supplementary Information 1. [file 41598_2021_83949_MOESM1_ESM.zip]

Archive with 1 entries (1 files):
- _out.200918015412103KPYyrlZBTNX1Q4z6qiwAMlsfnormal.aln
