# Supplementary material for: Immunoinformatic based identification of cytotoxic T lymphocyte epitopes from the Indian isolate of SARS-CoV-2
Source: Sci Rep. 2021 Feb 25;11:4516. doi: 10.1038/s41598-021-83949-9 (PMC7907102; doi:10.1038/s41598-021-83949-9)
Supplement: Supplementary file 1 — Supplementary Information 1. [file 41598_2021_83949_MOESM1_ESM.zip › _out.200918015412103KPYyrlZBTNX1Q4z6qiwAMlsfnormal.aln]

CLUSTAL format alignment by MAFFT (v7.471)


hCoV-19/India/U --------------------------L------------------PR--QTN--------
hCoV-19/India/U -------------------------------------------------QTN--------
hCoV-19/India/U ------------------------Y-L------------------PR--QTN--------
hCoV-19/India/U --------------------------L------------------PR--QTN--------
hCoV-19/India/L --------------------IKGLY-L------------------PR--QTN--------
hCoV-19/India/U --------------------IEGLY-L------------------PR--QTN--------
hCoV-19/India/U -------------------------------------------------QTN--------
hCoV-19/India/L --------------------IKGLY-L------------------PR--QTN--------
hCoV-19/India/K --------------------------------------------------TN--------
hCoV-19/India/K --------------------------------------------------TN--------
hCoV-19/India/K ------------------------------------------------------------
hCoV-19/India/G ------------------------------------------------------------
hCoV-19/India/G ------------------------------------------------------------
hCoV-19/India/G ------------------------------------------------------------
hCoV-19/India/K ------------------------------------------------------------
hCoV-19/India/K -------------------------------------------------QTN--------
hCoV-19/India/L --------------------IKGLY-L------------------PR--QTN--------
hCoV-19/India/L --------------------IKGLY-L------------------PR--QTN--------
hCoV-19/India/O --------------------------------------------------TN--------
hCoV-19/India/O --------------------------------------------------TN--------
hCoV-19/India/O --------------------------------------------------TN--------
hCoV-19/India/O --------------------------------------------------TN--------
hCoV-19/India/O --------------------------L------------------PR--QTN--------
hCoV-19/India/O --------------------------------------------------TN--------
hCoV-19/India/O --------------------------------------------------TN--------
hCoV-19/India/O --------------------------------------------------TN--------
hCoV-19/India/O --------------------------------------------------TN--------
hCoV-19/India/O --------------------------------------------------TN--------
hCoV-19/India/W --------------------MKGLY-L------------------PR--QTN--------
hCoV-19/India/O --------------------------------------------------TN--------
hCoV-19/India/O --------------------------------------------------TN--------
hCoV-19/India/U ---------------------NGLY-L------------------PR--QTN--------
hCoV-19/India/T --------------------------------------------------TN--------
hCoV-19/India/T --------------------------------------------------TN--------
hCoV-19/India/K --------------------------------------------------TN--------
hCoV-19/India/T ---------------------------------------------------N--------
hCoV-19/India/T --------------------------------------------------TN--------
hCoV-19/India/T --------------------------------------------------TN--------
hCoV-19/India/W --------------------IKGLY-L------------------PR--QTN--------
hCoV-19/India/T --------------------------------------------------TN--------
hCoV-19/India/T --------------------------------------------------TN--------
hCoV-19/India/T ---------------------------------------------------N--------
hCoV-19/India/U ------------------------------------------------------------
hCoV-19/India/T --------------------------------------------------TN--------
hCoV-19/India/T --------------------------------------------------TN--------
hCoV-19/India/M ---------------------------------------------PM--QTN--------
hCoV-19/India/T --------------------------------------------------TN--------
hCoV-19/India/T --------------------------------------------------TN--------
hCoV-19/India/T --------------------------------------------------TN--------
hCoV-19/India/T --------------------------------------------------TN--------
hCoV-19/India/K -------------------------------------------------QTN--------
hCoV-19/India/T ------------------------------------------------------------
hCoV-19/India/T ------------------------------------------------------------
hCoV-19/India/T ------------------------------------------------------------
hCoV-19/India/T ------------------------------------------------------------
hCoV-19/India/T ---------------------------------------------PR--QTN--------
hCoV-19/India/T --------------------IKGLY-L------------------PR--QTN--------
hCoV-19/India/K --------------------------------------------------TN--------
hCoV-19/India/M -------------------------------------------------QTN--------
hCoV-19/India/T --------------------------------------------------TN--------
hCoV-19/India/T -----------------------LY-L------------------PR--QTN--------
hCoV-19/India/T ---------------------------------------------------N--------
hCoV-19/India/O --------------------------------------------------TN--------
hCoV-19/India/O --------------------------------------------------TN--------
hCoV-19/India/O --------------------------------------------------TN--------
hCoV-19/India/G --------------------------------------------------TN--------
hCoV-19/India/R ----------------------GLY-L------------------PR--QTN--------
hCoV-19/India/O --------------------------------------------------TN--------
hCoV-19/India/G --------------------------------------------------TN--------
hCoV-19/India/T -------------------------------------------------QTN--------
hCoV-19/India/K ------------------------------------------------------------
hCoV-19/India/U ------------------------------------------------------------
hCoV-19/India/T ------------------------------------------------------------
hCoV-19/India/W ------------------------------------------------------------
hCoV-19/India/T --------------------------------------------------TN--------
hCoV-19/India/T --------------------IKGLY-L------------------PR--QTN--------
hCoV-19/India/H --------------------IKGLY-L------------------PR--QTN--------
hCoV-19/India/T ---------------------------------------------------N--------
hCoV-19/India/T ------------------------------------------------------------
hCoV-19/India/K FFFFFFSSRRRHTRA--VTGVQTCA-L------------------PI--QTN--------
hCoV-19/India/K --------------------------------------------------TN--------
hCoV-19/India/K -------------------------------------------------QTN--------
hCoV-19/India/H ------------------------------------------------------------
hCoV-19/India/K --------------------------------------------------TN--------
hCoV-19/India/K ---------------------KGFN-L------------------P---PTN--------
hCoV-19/India/R ----------------------------------------------R--QTN--------
hCoV-19/India/O --------------------------------------------------TN--------
hCoV-19/India/O --------------------------------------------------TN--------
hCoV-19/India/O --------------------------------------------------TN--------
hCoV-19/India/O --------------------------------------------------TN--------
hCoV-19/India/O --------------------------------------------------TN--------
hCoV-19/India/O --------------------------------------------------TN--------
hCoV-19/India/W --------------------IKGLY-L------------------PR--QTN--------
hCoV-19/India/O --------------------------------------------------TN--------
hCoV-19/India/T ------------------------------------------------------------
hCoV-19/India/G -------------------------------------------------QTN--------
hCoV-19/India/G ---------------------------------------------PR--QTN--------
hCoV-19/India/O --------------------------------------------------TN--------
hCoV-19/India/O --------------------------------------------------TN--------
hCoV-19/India/O --------------------------------------------------TN--------
hCoV-19/India/T ------------------------------------------------------------
hCoV-19/India/U ------------------------------------------------------------
hCoV-19/India/T --------------------------------------------------TN--------
hCoV-19/India/T --------------------IKGLY-L------------------PR--QTN--------
hCoV-19/India/K --------------------------------------------------TN--------
hCoV-19/India/U --------------------IKGLY-L------------------PR--QTN--------
hCoV-19/India/T --------------------IKGLY-L------------------PR--QTN--------
hCoV-19/India/U --------------------IKGLY-L------------------PR--QTN--------
hCoV-19/India/T --------------------IKGLY-L------------------PR--QTN--------
hCoV-19/India/K --------------------------------------------------TN--------
hCoV-19/India/R --------------------IKGLY-L------------------PR--QTN--------
hCoV-19/India/M ---------------------------------------------PM--QTN--------
hCoV-19/India/K --------------------------------------------------TN--------
hCoV-19/India/U ---------------------------------------------RK--QTN--------
hCoV-19/India/O --------------------------------------------------TN--------
hCoV-19/India/D --------------------IKGLY-L------------------PR--QTN--------
hCoV-19/India/W --------------------IKGLY-L------------------PR--QTN--------
hCoV-19/India/A --------------------IKGLY-L------------------PR--QTN--------
hCoV-19/India/K --------------------------------------------------TN--------
hCoV-19/India/K -------------------------------------------------QTN--------
hCoV-19/India/K -------------------------------------------------QTN--------
hCoV-19/India/K --------------------------------------------------TN--------
hCoV-19/India/K -------------------------------------------------QTN--------
hCoV-19/India/D --------------------------L------------------PR--QTN--------
hCoV-19/India/B --------------------IKGLY-L------------------PR--QTN--------
hCoV-19/India/D --------------------IKGLY-L------------------PR--QTN--------
hCoV-19/India/T --------------------IKGLY-L------------------PR--QTN--------
hCoV-19/India/M --------------------------------------------------TN--------
hCoV-19/India/M --------------------------------------------------TN--------
hCoV-19/India/O --------------------------------------------------TN--------
hCoV-19/India/O --------------------------------------------------TN--------
hCoV-19/India/K --------------------------------------------------TN--------
hCoV-19/India/W --------------------IKGLY-L------------------PR--QTN--------
hCoV-19/India/O --------------------------------------------------TN--------
hCoV-19/India/W --------------------IKGLY-L------------------PR--QTN--------
hCoV-19/India/W --------------------IKGLY-L------------------PR--QTN--------
hCoV-19/India/W ---------------------KGLY-L------------------PR--QTN--------
hCoV-19/India/W ---------------------IGLY-L------------------PR--QTN--------
hCoV-19/India/M --------------------------------------------------TN--------
hCoV-19/India/O --------------------------------------------------TN--------
hCoV-19/India/O --------------------------------------------------TN--------
hCoV-19/India/O --------------------------------------------------TN--------
hCoV-19/India/O ------------------------Y-L------------------PR--QTN--------
hCoV-19/India/O --------------------------------------------------TN--------
hCoV-19/India/O --------------------------------------------------TN--------
hCoV-19/India/O --------------------------------------------------TN--------
hCoV-19/India/G --------------------------------------------------TN--------
hCoV-19/India/O --------------------------------------------------TN--------
hCoV-19/India/O --------------------------------------------------TN--------
hCoV-19/India/W ------------------------Y-L------------------PR--QTN--------
hCoV-19/India/G --------------------------------------------------TN--------
hCoV-19/India/O --------------------------------------------------TN--------
hCoV-19/India/G ------------------------------------------------------------
hCoV-19/India/O --------------------------------------------------TN--------
hCoV-19/India/W --------------------IKGLY-L------------------PR--QTN--------
hCoV-19/India/W --------------------IKGLY-L------------------PR--QTN--------
hCoV-19/India/W ---------------------------------------------RE--QTN--------
hCoV-19/India/O --------------------------------------------------TN--------
hCoV-19/India/O --------------------------------------------------TN--------
hCoV-19/India/G --------------------IKGLY-L------------------PR--QTN--------
hCoV-19/India/T --------------------IKGLY-L------------------PR--QTN--------
hCoV-19/India/O --------------------------------------------------TN--------
hCoV-19/India/O --------------------------------------------------TN--------
hCoV-19/India/W --------------------IKGLY-L------------------PR--QTN--------
hCoV-19/India/W --------------------IKGLY-L------------------PR--QTN--------
hCoV-19/India/K --------------------------------------------------TN--------
hCoV-19/India/G -------------------------------------------------QTN--------
hCoV-19/India/U --------------------IKGLY-L------------------PR--QTN--------
hCoV-19/India/U -----------------------LY-L------------------PR--QTN--------
hCoV-19/India/U --------------------------L------------------PR--QTN--------
hCoV-19/India/U --------------------IKGLY-L------------------PR--QTN--------
hCoV-19/India/W ---------------------------------------------PR--QTN--------
hCoV-19/India/W --------------------IKGLY-L------------------PR--QTN--------
hCoV-19/India/G -------------------------------------------------QTN--------
hCoV-19/India/O --------------------------------------------------TN--------
hCoV-19/India/O --------------------------------------------------TN--------
hCoV-19/India/G -------------------------------------------------QTN--------
hCoV-19/India/O --------------------------------------------------TN--------
hCoV-19/India/O ---------------------KGLY-L------------------PR--QTN--------
hCoV-19/India/T ------------------------Y-L------------------PR--QTN--------
hCoV-19/India/G ------------------------------------------------------------
hCoV-19/India/M --------------------------------------------------TN--------
hCoV-19/India/O --------------------------------------------------TN--------
hCoV-19/India/O --------------------------------------------------TN--------
hCoV-19/India/W ---------------------KGLY-L------------------PR--QTN--------
hCoV-19/India/O --------------------------------------------------TN--------
hCoV-19/India/G ------------------------------------------------------------
hCoV-19/India/T ------------------------------------------------------------
hCoV-19/India/W --------------------IKGLY-L------------------PR--QTN--------
hCoV-19/India/G --------------------------------------------------TN--------
hCoV-19/India/G --------------------------------------------------TN--------
hCoV-19/India/G -------------------------------------------------QTN--------
hCoV-19/India/W --------------------IKGLY-L------------------PR--QTN--------
hCoV-19/India/W --------------------IKGLY-L------------------PR--QTN--------
hCoV-19/India/W -----------------------LY-L------------------PR--QTN--------
hCoV-19/India/G ------------------------------------------------------------
hCoV-19/India/G --------------------IKGLY-L------------------PR--QTN--------
hCoV-19/India/W --------------------IKGLY-L------------------PR--QTN--------
hCoV-19/India/W --------------------IKGLY-L------------------PR--QTN--------
hCoV-19/India/M --------------------------------------------------TN--------
hCoV-19/India/G --------------------------------------------------TN--------
hCoV-19/India/G --------------------------------------------------TN--------
hCoV-19/India/G --------------------------------------------------TN--------
hCoV-19/India/M --------------------------------------------------TN--------
hCoV-19/India/G -------------------------------------------------QTN--------
hCoV-19/India/W --------------------------L------------------PR--QTN--------
hCoV-19/India/U ------------------------Y-L------------------PR--QTN--------
hCoV-19/India/G ------------------------------------------------------------
hCoV-19/India/G --------------------------------------------------TN--------
hCoV-19/India/G --------------------------------------------------TN--------
hCoV-19/India/G -------------------------------------------------QTN--------
hCoV-19/India/G -------------------------------------------------QTN--------
hCoV-19/India/G ------------------------------------------------------------
hCoV-19/India/T ---------------------------------------------------N--------
hCoV-19/India/U ------------------------------------------------------------
hCoV-19/India/U ------------------------------------------------------------
hCoV-19/India/G ----------------------------------------------S--QTN--------
hCoV-19/India/G ----------------------------------------------S--QTN--------
hCoV-19/India/O -------------------------------------------------QTN--------
hCoV-19/India/M --------------------------------------------------TN--------
hCoV-19/India/O --------------------------------------------------TN--------
hCoV-19/India/M --------------------------------------------------TN--------
hCoV-19/India/M --------------------------------------------------TN--------
hCoV-19/India/O --------------------------L------------------PR--QTN--------
hCoV-19/India/M ----------------------GLQ-I------------------PR--QTN--------
hCoV-19/India/M --------------------------------------------------TN--------
hCoV-19/India/M --------------------------------------------------TN--------
hCoV-19/India/M --------------------------------------------------TN--------
hCoV-19/India/K --------------------------------------------------TN--------
hCoV-19/India/K ----EF-------------RRVLFR-S------------------PR--QTN--------
hCoV-19/India/K ----EF-------------RRVLFR-S-------------------R--QTN--------
hCoV-19/India/T ------------------------------------------------------------
hCoV-19/India/M -----------------------FY-L------------------PR--QTN--------
hCoV-19/India/G -------------------------------------------------QTN--------
hCoV-19/India/U --------------------------L------------------PR--QTN--------
hCoV-19/India/G -------------------------------------------------QTN--------
hCoV-19/India/G -------------------------------------------------QTN--------
hCoV-19/India/M --------------------------------------------------TN--------
hCoV-19/India/W --------------------------------------------------TN--------
hCoV-19/India/W ------------------------Y-L------------------PR--QTN--------
hCoV-19/India/W ---------------------------------------------PR--QTN--------
hCoV-19/India/W --------------------------L------------------PR--QTN--------
hCoV-19/India/U --------------------------L------------------PR--QTN--------
hCoV-19/India/M --------------------------------------------------TN--------
hCoV-19/India/W -----------------------LY-L------------------PR--QTN--------
hCoV-19/India/G ------------------------------------------------------------
hCoV-19/India/G ------------------------------------------------------------
hCoV-19/India/U ------------------------------------------------------------
hCoV-19/India/K --------------------------------------------------TN--------
hCoV-19/India/W -------------------------------------------------QTN--------
hCoV-19/India/W ---------------------IGLY-L------------------PR--QTN--------
hCoV-19/India/W -----------------------LY-L------------------PR--QTN--------
hCoV-19/India/O --------------------------------------------------TN--------
hCoV-19/India/O --------------------------------------------------TN--------
hCoV-19/India/O --------------------------------------------------TN--------
hCoV-19/India/W --------------------IEGLY-L------------------LR--QTN--------
hCoV-19/India/W -------------------------------------------------QTN--------
hCoV-19/India/O --------------------------------------------------TN--------
hCoV-19/India/O --------------------------------------------------TN--------
hCoV-19/India/K ----------------------------------------------C--YKR--------
hCoV-19/India/O --------------------------------------------------TN--------
hCoV-19/India/O --------------------------------------------------TN--------
hCoV-19/India/G --------------------------------------------------TN--------
hCoV-19/India/G --------------------------------------------------TN--------
hCoV-19/India/G --------------------------------------------------TN--------
hCoV-19/India/G -------------------------------------------------QTN--------
hCoV-19/India/G -------------------------------------------------QTN--------
hCoV-19/India/G -------------------------------------------------QTN--------
hCoV-19/India/W ------------------------Y-L------------------PR--QTN--------
hCoV-19/India/W --------------------IKGLY-L------------------PR--QTN--------
hCoV-19/India/W --------------------IKGLY-L------------------PR--QTN--------
hCoV-19/India/O --------------------------------------------------TN--------
hCoV-19/India/M -------------------------------------------------QTN--------
hCoV-19/India/G ------------------------------------------------------------
hCoV-19/India/G ------------------------------------------------------------
hCoV-19/India/U -----------------------LY-L------------------PR--QTN--------
hCoV-19/India/W --------------------IKGLY-L------------------PR--QTN--------
hCoV-19/India/W ------------------------Y-L------------------PR--QTN--------
hCoV-19/India/G ------------------------------------------------------------
hCoV-19/India/G --------------------------------------------------TN--------
hCoV-19/India/W --------------------IEGLY-L------------------PR--QTN--------
hCoV-19/India/W ---------------------------------------------PR--QTN--------
hCoV-19/India/W --------------------IKGLY-L------------------PR--QTN--------
hCoV-19/India/W --------------------IKGLY-L------------------PR--QTN--------
hCoV-19/India/W --------------------------------------------------TN--------
hCoV-19/India/W -------------------------------------------------QTN--------
hCoV-19/India/W -----------------------LY-L------------------PR--QTN--------
hCoV-19/India/W --------------------------L------------------PR--QTN--------
hCoV-19/India/W ---------------------------------------------PR--QTN--------
hCoV-19/India/T ------------------------------------------------------------
hCoV-19/India/O ---------------------KGLY-L------------------PR--QTN--------
hCoV-19/India/O --------------------------------------------------TN--------
hCoV-19/India/O --------------------------------------------------TN--------
hCoV-19/India/T ---------------------------------------------------N--------
hCoV-19/India/T ---------------------------------------------------N--------
hCoV-19/India/T ---------------------------------------------------N--------
hCoV-19/India/T ---------------------------------------------------N--------
hCoV-19/India/T ---------------------------------------------------N--------
hCoV-19/India/T ---------------------------------------------------N--------
hCoV-19/India/T ---------------------------------------------------N--------
hCoV-19/India/T ------------------------------------------------------------
hCoV-19/India/T --------------------------------------------------TN--------
hCoV-19/India/T ---------------------------------------------------N--------
hCoV-19/India/U ---------------------------------------------------N--------
hCoV-19/India/W ---------------------------------------------PR--QTN--------
hCoV-19/India/O --------------------------------------------------TN--------
hCoV-19/India/K ------------------------------------------------------------
hCoV-19/India/M ------------------------Y-L------------------PR--QTN--------
hCoV-19/India/M -------------------------------------------------QTN--------
hCoV-19/India/T --------------------------------------------------TN--------
hCoV-19/India/T --------------------------------------------------TN--------
hCoV-19/India/M ------------------------Y-L------------------PR--QTN--------
hCoV-19/India/M --------------------------------------------------TN--------
hCoV-19/India/M --------------------------------------------------TN--------
hCoV-19/India/M --------------------------L------------------PR--QTN--------
hCoV-19/India/M --------------------------------------------------TN--------
hCoV-19/India/M --------------------------------------------------TN--------
hCoV-19/India/T ------------------------------------------------------------
hCoV-19/India/T ------------------------------------------------------------
hCoV-19/India/T ---------------------------------------------------N--------
hCoV-19/India/T --------------------------------------------------TN--------
hCoV-19/India/U --------------------IKGLY-L------------------PR--QTN--------
hCoV-19/India/U --------------------IRGLY-L------------------PR--QTN--------
hCoV-19/India/U --------------------LRG--------------------------QTN--------
hCoV-19/India/O --------------------------------------------------TN--------
hCoV-19/India/M --------------------------------------------------TN--------
hCoV-19/India/M --------------------IKGLY-L------------------PR--QTN--------
hCoV-19/India/U --------------------------L------------------RG--QTN--------
hCoV-19/India/U ------------------------Y-L------------------PR--QTN--------
hCoV-19/India/U ------------------------------------------------------------
hCoV-19/India/M -------------------------------------------------QTN--------
hCoV-19/India/W ---------------------KGLY-L------------------PR--QTN--------
hCoV-19/India/W --------------------IKGLY-L------------------PR--QTN--------
hCoV-19/India/T --------------------------------------------------TN--------
hCoV-19/India/T ------------------------------------------------------------
hCoV-19/India/T ---------------------------------------------------N--------
hCoV-19/India/T ------------------------------------------------------------
hCoV-19/India/T ------------------------------------------------------------
hCoV-19/India/M ----------------------------------------------R--QTN--------
hCoV-19/India/K ----------------------------------------------C--YKR--------
hCoV-19/India/O --------------------------------------------------TN--------
hCoV-19/India/M --------------------------------------------------TN--------
hCoV-19/India/M --------------------IKGLY-L------------------PR--QTN--------
hCoV-19/India/M -------------------------------------------------QTN--------
hCoV-19/India/M ------------------------Y-L------------------PR--QTN--------
hCoV-19/India/M --------------------IKGLY-L------------------PR--QTN--------
hCoV-19/India/M -----------------------LY-L------------------PR--QTN--------
hCoV-19/India/M --------------------------L------------------RG--QTN--------
hCoV-19/India/M -------------------------------------------------QTN--------
hCoV-19/India/O --------------------------------------------------TN--------
hCoV-19/India/U --------------------IKGLY-L------------------PR--QTN--------
hCoV-19/India/M --------------------IKGLY-L------------------PR--QTN--------
hCoV-19/India/U --------------------IKGLY-L------------------PR--QTN--------
hCoV-19/India/U --------------------------------------------------TN--------
hCoV-19/India/T ------------------------------------------------------------
hCoV-19/India/T ------------------------------------------------------------
hCoV-19/India/T ------------------------------------------------------------
hCoV-19/India/T ------------------------------------------------------------
hCoV-19/India/M -------------------------------------------------QTN--------
hCoV-19/India/M --------------------IKGLY-L------------------PR--QTN--------
hCoV-19/India/W ----------------------GLY-L------------------PR--QTN--------
hCoV-19/India/T ------------------------------------------------------------
hCoV-19/India/T ------------------------------------------------------------
hCoV-19/India/T ------------------------------------------------------------
hCoV-19/India/M ------------------------Y-L------------------PR--QTN--------
hCoV-19/India/W --------------------IKGLY-L------------------PR--QTN--------
hCoV-19/India/W --------------------IKGLY-L------------------PR--QTN--------
hCoV-19/India/T ---------------------------------------------------N--------
hCoV-19/India/O --------------------------------------------------TN--------
hCoV-19/India/O --------------------------------------------------TN--------
hCoV-19/India/O --------------------------------------------------TN--------
hCoV-19/India/O --------------------------------------------------TN--------
hCoV-19/India/O --------------------------------------------------TN--------
hCoV-19/India/O -----------------------LY-L------------------PR--QTN--------
hCoV-19/India/K --------------------IKGLY-L------------------PR--QTN--------
hCoV-19/India/O --------------------------------------------------TN--------
hCoV-19/India/O ---------------------KGLY-L------------------PR--QTN--------
hCoV-19/India/O --------------------------------------------------TN--------
hCoV-19/India/O --------------------------------------------------TN--------
hCoV-19/India/O --------------------------------------------------TN--------
hCoV-19/India/O --------------------------------------------------TN--------
hCoV-19/India/O --------------------------------------------------TN--------
hCoV-19/India/K -------------------EFRRVL-F------------------RS--QTN--------
hCoV-19/India/K ------------------------Y-L------------------PR--QTN--------
hCoV-19/India/K ---------------------IGLY-L------------------PR--QTN--------
hCoV-19/India/K -----------------------LY-L------------------PR--QTN--------
hCoV-19/India/K --------------------IKGLY-L------------------PR--QTN--------
hCoV-19/India/K ---------------------KGLY-L------------------PR--QTN--------
hCoV-19/India/K ----------------------------------------------V--KTN--------
hCoV-19/India/K ------------------------Y-L------------------PR--QTN--------
hCoV-19/India/K -------------------QTRNLH--------------------PR--QTN--------
hCoV-19/India/K -----------------------CY--------------------KR-------------
hCoV-19/India/K -----------------------CY--------------------KR-------------
hCoV-19/India/K --------------------IKGLY-L------------------PR--QTN--------
hCoV-19/India/K ------------------------------------------------------------
hCoV-19/India/K --------------------IKGLY-L------------------PR--QTN--------
hCoV-19/India/K -------------------------------------------------QTN--------
hCoV-19/India/K -------------------------------------------------QTN--------
hCoV-19/India/O --------------------------------------------------TN--------
hCoV-19/India/K -----FSSRRRHTRCARVTGVQTCA-L------------------PI---TN--------
hCoV-19/India/O --------------------------------------------------TN--------
hCoV-19/India/G -------------------------------------------------QTN--------
hCoV-19/India/G --------------------------------------------------TN--------
hCoV-19/India/G -------------------------------------------------QTN--------
hCoV-19/India/W --------------------IKGLY-L------------------PR--QTN--------
hCoV-19/India/W --------------------IKGLY-L------------------PR--QTN--------
hCoV-19/India/W ------------------------Y-L------------------PR--QTN--------
hCoV-19/India/G -------------------------------------------------QTN--------
hCoV-19/India/G -------------------------------------------------QTN--------
hCoV-19/India/T ------------------------------------------------------------
hCoV-19/India/K -------------------------------------------------QTN--------
hCoV-19/India/T ---------------------------------------------------N--------
hCoV-19/India/U --------------------IKGLY-L------------------PR--QTN--------
hCoV-19/India/U -------------------------------------------------QTN--------
hCoV-19/India/O --------------------------------------------------TN--------
hCoV-19/India/O --------------------------------------------------TN--------
hCoV-19/India/O -------------------------------------------------QTN--------
hCoV-19/India/K --------------------IKGLY-L------------------PR--QTN--------
hCoV-19/India/W ----------------------------------------------R--QTN--------
hCoV-19/India/G --------------------------------------------------TN--------
hCoV-19/India/T ---------------------------------------------------N--------
hCoV-19/India/G --------------------------------------------------TN--------
hCoV-19/India/G --------------------------------------------------TN--------
hCoV-19/India/G --------------------------------------------------TN--------
hCoV-19/India/D --------------------IKGLY-L------------------PR--QTN--------
hCoV-19/India/D --------------------IKG-Y-L------------------PR--QTN--------
hCoV-19/India/M --------------------IKGLY-L------------------PR--QTN--------
hCoV-19/India/M --------------------IKGLY-L------------------PR--QTN--------
hCoV-19/India/D --------------------IKGLY-L------------------P---QTN--------
hCoV-19/India/M --------------------IKGLY-L------------------PR--QTN--------
hCoV-19/India/D --------------------IKGLY-L------------------PR--QTN--------
hCoV-19/India/M --------------------IKGLY-L------------------PR--QTN--------
hCoV-19/India/D --------------------IKGLY-L------------------PR--QTN--------
hCoV-19/India/D ---------------------KGLY-L------------------PR--QTN--------
hCoV-19/India/O ------------------------Y-L------------------PR--QTN--------
hCoV-19/India/K -----------------------CY-------------------------KR--------
hCoV-19/India/W --------------------IKGLY-L------------------PR--QTN--------
hCoV-19/India/K ------------------------------------------------------------
hCoV-19/India/W --------------------IKGLY-L------------------PR--QTN--------
hCoV-19/India/W -------------------------------------------------QTN--------
hCoV-19/India/O --------------------------------------------------TN--------
hCoV-19/India/G -------------------------------------------------QTN--------
hCoV-19/India/G -------------------------------------------------QTN--------
hCoV-19/India/G --------------------------------------------------TN--------
hCoV-19/India/G --------------------------------------------------TN--------
hCoV-19/India/O --------------------------------------------------TN--------
hCoV-19/India/O --------------------------------------------------TN--------
hCoV-19/India/G --------------------------------------------------TN--------
hCoV-19/India/G --------------------------------------------------TN--------
hCoV-19/India/G ------------------------------------------------------------
hCoV-19/India/G ------------------------------------------------------------
hCoV-19/India/G ------------------------------------------------------------
hCoV-19/India/G -------------------------------------------------QTN--------
hCoV-19/India/G --------------------------------------------------TN--------
hCoV-19/India/G ------------------------------------------------------------
hCoV-19/India/G --------------------------------------------------TN--------
hCoV-19/India/G ------------------------------------------------------------
hCoV-19/India/G ------------------------------------------------------------
hCoV-19/India/G ------------------------------------------------------------
hCoV-19/India/G -------------------------------------------------QTN--------
hCoV-19/India/G --------------------------------------------------TN--------
hCoV-19/India/G ------------------------------------------------------------
hCoV-19/India/G ------------------------------------------------------------
hCoV-19/India/G --------------------------------------------------TN--------
hCoV-19/India/G -------------------------------------------------QTN--------
hCoV-19/India/G -------------------------------------------------QTN--------
hCoV-19/India/G -------------------------------------------------QTN--------
hCoV-19/India/G -------------------------------------------------QTN--------
hCoV-19/India/G -------------------------------------------------QTN--------
hCoV-19/India/G --------------------------------------------------TN--------
hCoV-19/India/G --------------------------------------------------TN--------
hCoV-19/India/G ------------------------------------------------------------
hCoV-19/India/G ------------------------------------------------------------
hCoV-19/India/G ------------------------------------------------------------
hCoV-19/India/G ------------------------------------------------------------
hCoV-19/India/G ---------------------------------------------PR--QTN--------
hCoV-19/India/G ---------------------------------------------PR--QTN--------
hCoV-19/India/G --------------------------------------------------TN--------
hCoV-19/India/G --------------------------------------------------TN--------
hCoV-19/India/U ------------------------------------------------------------
hCoV-19/India/O ------------------------Y-L------------------PR--QTN--------
hCoV-19/India/O --------------------------------------------------TN--------
hCoV-19/India/O --------------------------------------------------TN--------
hCoV-19/India/G --------------------------------------------------TN--------
hCoV-19/India/G -------------------------------------------------QTN--------
hCoV-19/India/G ------------------------------------------------------------
hCoV-19/India/G ------------------------------------------------------------
hCoV-19/India/G -------------------------------------------------QTN--------
hCoV-19/India/G --------------------------------------------------TN--------
hCoV-19/India/G --------------------------------------------------TN--------
hCoV-19/India/G ------------------------------------------------------------
hCoV-19/India/G --------------------------------------------------TN--------
hCoV-19/India/G ------------------------------------------------------------
hCoV-19/India/G ------------------------------------------------------------
hCoV-19/India/U ------------------------------------------------------------
hCoV-19/India/U ------------------------------------------------------------
hCoV-19/India/U ------------------------------------------------------------
hCoV-19/India/T ---------------------------------------------------N--------
hCoV-19/India/T ---------------------------------------------------N--------
hCoV-19/India/T ---------------------------------------------------N--------
hCoV-19/India/T ---------------------------------------------------N--------
hCoV-19/India/T ---------------------------------------------------N--------
hCoV-19/India/T ---------------------------------------------------N--------
hCoV-19/India/T ---------------------------------------------------N--------
hCoV-19/India/T ---------------------------------------------------N--------
hCoV-19/India/T ---------------------------------------------------N--------
hCoV-19/India/T ---------------------------------------------------N--------
hCoV-19/India/G -------------------------------------------------QTN--------
hCoV-19/India/G --------------------------------------------------TN--------
hCoV-19/India/O --------------------------------------------------TN--------
hCoV-19/India/O --------------------------------------------------TN--------
hCoV-19/India/O --------------------------------------------------TN--------
hCoV-19/India/G -------------------------------------------------QTN--------
hCoV-19/India/G --------------------------------------------------TN--------
hCoV-19/India/T ---------------------------------------------------N--------
hCoV-19/India/T ---------------------------------------------------N--------
hCoV-19/India/G --------------------------------------------------TN--------
hCoV-19/India/G --------------------IKGLY-L------------------PR--QTN--------
hCoV-19/India/G --------------------------------------------------TN--------
hCoV-19/India/G ------------------------------------------------------------
hCoV-19/India/O --------------------------------------------------TN--------
hCoV-19/India/T ---------------------------------------------------N--------
hCoV-19/India/G --------------------------------------------------TN--------
hCoV-19/India/U ------------------------------------------------------------
hCoV-19/India/G ------------------------------------------------------------
hCoV-19/India/G ------------------------------------------------------------
hCoV-19/India/G ---------------------------------------------PR--QTN--------
hCoV-19/India/G --------------------------------------------------TN--------
hCoV-19/India/G -----------------------LY-L------------------PR--QTN--------
hCoV-19/India/M ----------------------RLY-L------------------PR--QTN--------
hCoV-19/India/M --------------------------------------------------TN--------
hCoV-19/India/M -------------------------------------------------HTN--------
hCoV-19/India/T ---------------------------------------------------N--------
hCoV-19/India/G ------------------------------------------------------------
hCoV-19/India/G ------------------------------------------------------------
hCoV-19/India/T ---------------------------------------------------N--------
hCoV-19/India/T ---------------------------------------------------N--------
hCoV-19/India/T ---------------------------------------------------N--------
hCoV-19/India/T ---------------------------------------------------N--------
hCoV-19/India/T ---------------------------------------------------N--------
hCoV-19/India/T ---------------------------------------------------N--------
hCoV-19/India/T ---------------------------------------------------N--------
hCoV-19/India/T ---------------------------------------------------N--------
hCoV-19/India/T ---------------------------------------------------N--------
hCoV-19/India/T ---------------------------------------------------N--------
hCoV-19/India/T ---------------------------------------------------N--------
hCoV-19/India/K ---------------------------------------------QV--KTN--------
hCoV-19/India/W ---------------------------------------------PR--QTN--------
hCoV-19/India/U ----------------------------------------------R--QTN--------
hCoV-19/India/T ---------------------------------------------------N--------
hCoV-19/India/T ---------------------------------------------------N--------
hCoV-19/India/M -------------------------------------------------QTN--------
hCoV-19/India/G --------------------------------------------------TN--------
hCoV-19/India/G ------------------------------------------------------------
hCoV-19/India/G ------------------------------------------------------------
hCoV-19/India/O --------------------------------------------------TN--------
hCoV-19/India/G -------------------------------------------------QTN--------
hCoV-19/India/G --------------------------------------------------TN--------
hCoV-19/India/G ------------------------------------------------------------
hCoV-19/India/G ------------------------------------------------------------
hCoV-19/India/G ------------------------------------------------------------
hCoV-19/India/G ------------------------Y-L------------------PR--QTN--------
hCoV-19/India/G --------------------------------------------------TN--------
hCoV-19/India/O --------------------------------------------------TN--------
hCoV-19/India/H --------------------------------------------------TN--------
hCoV-19/India/G --------------------------------------------------TN--------
hCoV-19/India/H --------------------IKGLY-L------------------PR--QTN--------
hCoV-19/India/H --------------------IKGLY-L------------------PR--QTN--------
hCoV-19/India/U -------------------------------------------------QTN--------
hCoV-19/India/U ------------------------------------------------------------
hCoV-19/India/H -------------------------------------------------QTN--------
hCoV-19/India/M ---------------------------------------------PM--QTN--------
hCoV-19/India/G ---------------------------------------------PR--QTN--------
hCoV-19/India/U ------------------------------------------------------------
hCoV-19/India/M --------------------------------------------------TN--------
hCoV-19/India/G -------------------------------------------------QTN--------
hCoV-19/India/G --------------------------------------------------TN--------
hCoV-19/India/G --------------------------------------------------TN--------
hCoV-19/India/G -------------------------------------------------QTN--------
hCoV-19/India/G -------------------------------------------------QTN--------
hCoV-19/India/U ------------------------------------------------------------
hCoV-19/India/G -------------------------------------------------QTN--------
hCoV-19/India/G --------------------------------------------------TN--------
hCoV-19/India/G -------------------------------------------------QTN--------
hCoV-19/India/G --------------------------------------------------TN--------
hCoV-19/India/G -------------------------------------------------QTN--------
hCoV-19/India/G --------------------------------------------------TN--------
hCoV-19/India/G -------------------------------------------------QTN--------
hCoV-19/India/G --------------------------------------------------TN--------
hCoV-19/India/G -------------------------------------------------QTN--------
hCoV-19/India/G --------------------------------------------------TN--------
hCoV-19/India/G --------------------------------------------------TN--------
hCoV-19/India/G --------------------------------------------------TN--------
hCoV-19/India/G -------------------------------------------------QTN--------
hCoV-19/India/G ------------------------------------------------------------
hCoV-19/India/G ------------------------------------------------------------
hCoV-19/India/G ------------------------------------------------------------
hCoV-19/India/G ------------------------------------------------------------
hCoV-19/India/G ------------------------------------------------------------
hCoV-19/India/G ------------------------------------------------------------
hCoV-19/India/G ------------------------------------------------------------
hCoV-19/India/G -------------------------------------------------QTN--------
hCoV-19/India/G ------------------------------------------------------------
hCoV-19/India/G ------------------------------------------------------------
hCoV-19/India/G -------------------------------------------------QTN--------
hCoV-19/India/U ------------------------------------------------------------
hCoV-19/India/K ------------------------Y-L------------------PR--QTN--------
hCoV-19/India/K ----EF-------------RRVLFR-S------------------PR--QTN--------
hCoV-19/India/D ---------------------KGLY-L------------------PR--QTN--------
hCoV-19/India/H --------------------IKGLY-L------------------PW--QTN--------
hCoV-19/India/K ---------------------RRVL-F------------------RS--QTN--------
hCoV-19/India/H --------------------IKGLY-L------------------PR--QTN--------
hCoV-19/India/G ------------------------------------------------------------
hCoV-19/India/G --------------------------------------------------TN--------
hCoV-19/India/G --------------------------------------------------TN--------
hCoV-19/India/H --------------------IKGLY-L------------------PR--QTN--------
hCoV-19/India/G --------------------------------------------------TN--------
hCoV-19/India/G ------------------------------------------------------------
hCoV-19/India/G ------------------------------------------------------------
hCoV-19/India/G ------------------------------------------------------------
hCoV-19/India/G ------------------------------------------------------------
hCoV-19/India/G ------------------------Y-L------------------PR--QTN--------
hCoV-19/India/T ---------------------------------------------------N--------
hCoV-19/India/T ---------------------------------------------------N--------
hCoV-19/India/M --------------------------------------------------TN--------
hCoV-19/India/T ---------------------------------------------------N--------
hCoV-19/India/K ----EF--------------RRVLFRS------------------PR--QTN--------
hCoV-19/India/G ------------------------------------------------------------
hCoV-19/India/O --------------------------------------------------TN--------
hCoV-19/India/M -------------------------------------------------QTN--------
hCoV-19/India/M -------------------------------------------------QTN--------
hCoV-19/India/M --------------------------------------------------TN--------
hCoV-19/India/M --------------------------------------------------TN--------
hCoV-19/India/M --------------------------L------------------RR--QTN--------
hCoV-19/India/M --------------------------------------------------TN--------
hCoV-19/India/T ------------------------------------------------------------
hCoV-19/India/M -------------------------------------------------QTN--------
hCoV-19/India/T ---------------------------------------------------N--------
hCoV-19/India/M -----------------------FN-L------------------PR--QTN--------
hCoV-19/India/O --------------------------------------------------TN--------
hCoV-19/India/M ---------------------------------------------PM--QTN--------
hCoV-19/India/G ------------------------------------------------------------
hCoV-19/India/G ------------------------------------------------------------
hCoV-19/India/T --------------------------------------------------TN--------
hCoV-19/India/T --------------------------------------------------TN--------
hCoV-19/India/T --------------------------------------------------TN--------
hCoV-19/India/T --------------------------------------------------TN--------
hCoV-19/India/T ------------------------------------------------------------
hCoV-19/India/T --------------------------------------------------TN--------
hCoV-19/India/T --------------------------------------------------TN--------
hCoV-19/India/T --------------------------------------------------TN--------
hCoV-19/India/T ---------------------------------------------------N--------
hCoV-19/India/T --------------------------------------------------TN--------
hCoV-19/India/M ---------------------IGLY-L------------------PR--QTN--------
hCoV-19/India/W -------------------------------------------------QTN--------
hCoV-19/India/U --------------------------L------------------PR--QTN--------
hCoV-19/India/T ------------------------------------------------------------
hCoV-19/India/T --------------------------------------------------TN--------
hCoV-19/India/T ------------------------------------------------------------
hCoV-19/India/T ------------------------------------------------------------
hCoV-19/India/M -----------------------LY-L------------------PR--QTN--------
hCoV-19/India/M ------------------------Y-L------------------PR--QTN--------
hCoV-19/India/M ---------------------------------------------PM--QTN--------
hCoV-19/India/T --------------------------------------------------TN--------
hCoV-19/India/T --------------------------------------------------TN--------
hCoV-19/India/T ------------------------------------------------------------
hCoV-19/India/T ------------------------------------------------------------
hCoV-19/India/T --------------------------------------------------TN--------
hCoV-19/India/T --------------------------------------------------TN--------
hCoV-19/India/T --------------------------------------------------TN--------
hCoV-19/India/T --------------------------------------------------TN--------
hCoV-19/India/T --------------------------------------------------TN--------
hCoV-19/India/T --------------------------------------------------TN--------
hCoV-19/India/T --------------------------------------------------TN--------
hCoV-19/India/T --------------------------------------------------TN--------
hCoV-19/India/T ---------------------------------------------------N--------
hCoV-19/India/T ---------------------------------------------------N--------
hCoV-19/India/T --------------------------------------------------TN--------
hCoV-19/India/T --------------------------------------------------TN--------
hCoV-19/India/T --------------------------------------------------TN--------
hCoV-19/India/T --------------------------------------------------TN--------
hCoV-19/India/T --------------------------------------------------TN--------
hCoV-19/India/T --------------------------------------------------TN--------
hCoV-19/India/T --------------------------------------------------TN--------
hCoV-19/India/T --------------------------------------------------TN--------
hCoV-19/India/T --------------------------------------------------TN--------
hCoV-19/India/T ---------------------------------------------------N--------
hCoV-19/India/T --------------------------------------------------TN--------
hCoV-19/India/T --------------------------------------------------TN--------
hCoV-19/India/T ---------------------------------------------------N--------
hCoV-19/India/T ------------------------------------------------------------
hCoV-19/India/T ---------------------------------------------------N--------
hCoV-19/India/T ---------------------------------------------------N--------
hCoV-19/India/T ------------------------------------------------------------
hCoV-19/India/T ------------------------------------------------------------
hCoV-19/India/T ------------------------------------------------------------
hCoV-19/India/T ------------------------------------------------------------
hCoV-19/India/T ------------------------------------------------------------
hCoV-19/India/T ------------------------------------------------------------
hCoV-19/India/T ------------------------------------------------------------
hCoV-19/India/T ------------------------------------------------------------
hCoV-19/India/T ------------------------------------------------------------
hCoV-19/India/T ------------------------------------------------------------
hCoV-19/India/T ------------------------------------------------------------
hCoV-19/India/T --------------------------------------------------TN--------
hCoV-19/India/T ------------------------------------------------------------
hCoV-19/India/T ------------------------------------------------------------
hCoV-19/India/A ------------------------------------------------------------
hCoV-19/India/T ------------------------------------------------------------
hCoV-19/India/T ------------------------------------------------------------
hCoV-19/India/T ------------------------------------------------------------
hCoV-19/India/T ---------------------------------------------------N--------
hCoV-19/India/T --------------------------------------------------TN--------
hCoV-19/India/T ------------------------------------------------------------
hCoV-19/India/T ------------------------------------------------------------
hCoV-19/India/T ------------------------------------------------------------
hCoV-19/India/T ------------------------------------------------------------
hCoV-19/India/T ------------------------------------------------------------
hCoV-19/India/T ------------------------------------------------------------
hCoV-19/India/T ------------------------------------------------------------
hCoV-19/India/T ---------------------------------------------------N--------
hCoV-19/India/T --------------------------------------------------TN--------
hCoV-19/India/T --------------------------------------------------TN--------
hCoV-19/India/T --------------------------------------------------TN--------
hCoV-19/India/T --------------------------------------------------TN--------
hCoV-19/India/T ------------------------------------------------------------
hCoV-19/India/T ------------------------------------------------------------
hCoV-19/India/T ------------------------------------------------------------
hCoV-19/India/T ------------------------------------------------------------
hCoV-19/India/T ------------------------------------------------------------
hCoV-19/India/T ------------------------------------------------------------
hCoV-19/India/T ------------------------------------------------------------
hCoV-19/India/T ------------------------------------------------------------
hCoV-19/India/O --------------------------------------------------TN--------
hCoV-19/India/O --------------------------------------------------TN--------
hCoV-19/India/O --------------------------------------------------TN--------
hCoV-19/India/K ------------------------------------------------------------
hCoV-19/India/G ------------------------------------------------------------
hCoV-19/India/G ------------------------------------------------------------
hCoV-19/India/G -------------------------------------------------QTN--------
hCoV-19/India/G ------------------------------------------------------------
hCoV-19/India/G ------------------------------------------------------------
hCoV-19/India/G ------------------------------------------------------------
hCoV-19/India/G ------------------------------------------------------------
hCoV-19/India/G ------------------------------------------------------------
hCoV-19/India/G ------------------------------------------------------------
hCoV-19/India/G ------------------------------------------------------------
hCoV-19/India/W ------------------------Y-L------------------PR--QTN--------
hCoV-19/India/T --------------------------------------------------TN--------
hCoV-19/India/U --------------------------------------------------TN--------
hCoV-19/India/G ------------------------------------------------------------
hCoV-19/India/K -----------------------CY-------------------------KR--------
hCoV-19/India/R ----------------------------------------------R--QTN--------
hCoV-19/India/T ------------------------------------------------------------
hCoV-19/India/W -------------------------------------------------QTN--------
hCoV-19/India/U --------------------------L------------------PK-EQTN--------
hCoV-19/India/U --------------------------------------------------TN--------
hCoV-19/India/H --------------------------------------------------TN--------
hCoV-19/India/O --------------------------------------------------TN--------
hCoV-19/India/B --------------------IKGLY-L------------------PR--QTN--------
hCoV-19/India/D --------------------IKGLY-L------------------PR--QTN--------
hCoV-19/India/D --------------------IKGLY-L------------------PR--QTN--------
hCoV-19/India/J --------------------IKGLY-L------------------PR--QTN--------
hCoV-19/India/T ---------------------IGLY-L------------------PR--QTN--------
hCoV-19/India/W --------------------IKGLY-L------------------PR--QTN--------
hCoV-19/India/U --------------------------------------------------TN--------
hCoV-19/India/G --------------------------------------------------TN--------
hCoV-19/India/D --------------------IKGLY-L------------------PR--QTN--------
hCoV-19/India/D --------------------IKGLY-L------------------PR--QTN--------
hCoV-19/India/D --------------------IKGLY-L------------------PR--QTN--------
hCoV-19/India/D --------------------IKGLY-L------------------PR--QTN--------
hCoV-19/India/D --------------------IKGLY-L------------------PR--QTN--------
hCoV-19/India/D ---------------------IGLY-L------------------PR--QTN--------
hCoV-19/India/D --------------------IKGLY-L------------------PR--QTN--------
hCoV-19/India/D --------------------IKGLY-L------------------PR--QTN--------
hCoV-19/India/D --------------------IKGLY-L------------------PR--QTN--------
hCoV-19/India/D ---------------------IGLY-L------------------PR--QTN--------
hCoV-19/India/D --------------------IKGLY-L------------------PR--QTN--------
hCoV-19/India/D --------------------IKGLY-L------------------PR--QTN--------
hCoV-19/India/D --------------------IKGLY-L------------------PR--QTN--------
hCoV-19/India/D --------------------IKGLY-L------------------PR--QTN--------
hCoV-19/India/D --------------------IKGLY-L------------------PR--QTN--------
hCoV-19/India/D --------------------IKGLY-L------------------PR--QTN--------
hCoV-19/India/D --------------------IKGLY-L------------------PR--QTN--------
hCoV-19/India/D --------------------IKGLY-L------------------PR--QTN--------
hCoV-19/India/D --------------------IKGLY-L------------------PR--QTN--------
hCoV-19/India/D --------------------IKGLY-L------------------PR--QTN--------
hCoV-19/India/D --------------------IKGLY-L------------------PR--QTN--------
hCoV-19/India/D --------------------IKGLY-L------------------PR--QTN--------
hCoV-19/India/D ----------------------GLY-L------------------PR--QTN--------
hCoV-19/India/K ------------------------------------------------------------
hCoV-19/India/H --------------------------------------------------TN--------
hCoV-19/India/U -------------------------------------------------QTN--------
hCoV-19/India/O --------------------------------------------------TN--------
hCoV-19/India/T ------------------------------------------------------------
hCoV-19/India/T ------------------------------------------------------------
hCoV-19/India/T --------------------------------------------------TN--------
hCoV-19/India/M --------------------IKGLY-L------------------PR--QTN--------
hCoV-19/India/D --------------------IKGLY-L------------------PR--QTN--------
hCoV-19/India/D ---------------------IGLY-L------------------PR--QTN--------
hCoV-19/India/D --------------------IKGLY-L------------------PR--QTN--------
hCoV-19/India/D --------------------IKGLY-L------------------PR--QTN--------
hCoV-19/India/D --------------------IKGLY-L------------------PR--QTN--------
hCoV-19/India/D ---------------------IGLY-L------------------PR--QTN--------
hCoV-19/India/D --------------------IKGLY-L------------------PR--QTN--------
hCoV-19/India/D --------------------IKGLY-L------------------PR--QTN--------
hCoV-19/India/D ----------------------GLY-L------------------PR--QTN--------
hCoV-19/India/D ----------------------GLY-L------------------PR--QTN--------
hCoV-19/India/D ----------------------GLY-L------------------PR--QTN--------
hCoV-19/India/D ----------------------------------------------R--QTN--------
hCoV-19/India/A --------------------IKGLY-L------------------PR--QTN--------
hCoV-19/India/D --------------------IKGLY-L------------------PR--QTN--------
hCoV-19/India/D ---------------------IGLY-L------------------PR--QTN--------
hCoV-19/India/D ---------------------KGLY-L------------------PR--QTN--------
hCoV-19/India/D --------------------IKGLY-L------------------PR--QTN--------
hCoV-19/India/T ------------------------------------------------------------
hCoV-19/India/M --------------------------------------------------TN--------
hCoV-19/India/D --------------------IKGLY-L------------------PR--QTN--------
hCoV-19/India/D --------------------IKGLY-L------------------PR--QTN--------
hCoV-19/India/L --------------------IKGLY-L------------------PR--QTN--------
hCoV-19/India/U ---------------------KGLY-L------------------PR--QTN--------
hCoV-19/India/T --------------------IKGLY-L------------------PR--QTN--------
hCoV-19/India/T --------------------IKGLY-L------------------PR--QTN--------
hCoV-19/India/M --------------------IKGLY-L------------------PR--QTN--------
hCoV-19/India/D --------------------IKGLY-L------------------PR--QTN--------
hCoV-19/India/D --------------------IKGLY-L------------------PR--QTN--------
hCoV-19/India/D ---------------------IGLY-L------------------PR--QTN--------
hCoV-19/India/P --------------------IKGLY-L------------------PR--QTN--------
hCoV-19/India/D --------------------IKGLY-L------------------PR--QTN--------
hCoV-19/India/D --------------------IKGLY-L------------------PR--QTN--------
hCoV-19/India/D --------------------IKGLY-L------------------PR--QTN--------
hCoV-19/India/D --------------------IKG---L------------------PR--QTN--------
hCoV-19/India/D ---------------------IGLY-L------------------PR--QTN--------
hCoV-19/India/D --------------------IKGLY-L------------------PR--QTN--------
hCoV-19/India/D ----------------------GLY-L------------------PR---TN--------
hCoV-19/India/M --------------------IKGLY-L------------------PR--QTN--------
hCoV-19/India/O --------------------IKGLY-L------------------PR--QTN--------
hCoV-19/India/D --------------------IKGLY-I------------------PR--QTN--------
hCoV-19/India/U --------------------IKGLY-L------------------PR--QTN--------
hCoV-19/India/T --------------------------------------------------TN--------
hCoV-19/India/D ----------------------GLY-L------------------PR--QTN--------
hCoV-19/India/T --------------------------------------------------TN--------
hCoV-19/India/M --------------------------------------------------TN--------
hCoV-19/India/M --------------------------------------------------TN--------
hCoV-19/India/M --------------------------------------------------TN--------
hCoV-19/India/D --------------------------------------------------TN--------
hCoV-19/India/D ---------------------IGLY-L------------------PR--QTN--------
hCoV-19/India/D --------------------IKGLY-L------------------PR--QTN--------
hCoV-19/India/D ------------------------------------------------------------
hCoV-19/India/L --------------------------------------------------TN--------
hCoV-19/India/D --------------------------------------------------TN--------
hCoV-19/India/K --------------------------------------------------TN--------
hCoV-19/India/M --------------------IKGLY-L------------------PR--QTN--------
hCoV-19/India/M --------------------------------------------------TN--------
hCoV-19/India/U ------------------------------------------------------------
hCoV-19/India/U ------------------------------------------------------------
hCoV-19/India/U ------------------------------------------------------------
hCoV-19/India/U ------------------------------------------------------------
hCoV-19/India/G ------------------------------------------------------------
hCoV-19/India/G ------------------------------------------------------------
hCoV-19/India/T ----------------------KVYTF------------------PGNKPTNFRSLVDLF
hCoV-19/India/U -----------------------------------------IPSQVTNQP-----TFDLL
hCoV-19/India/U -------------------------TF--------------IPSQVTNQP-----TFDLL
hCoV-19/India/T -------------------------RF--------------IPSQVTNQP-----TFDLL
hCoV-19/India/G ---------------------------------------------VTNQP-----TFDLL
hCoV-19/India/G -------------------------------------------SQVTNQP-----TFDLL
hCoV-19/India/G ---------------------------------------------VTNQP-----TFDLL
hCoV-19/India/T -------------------------------------------------------TFDLL
hCoV-19/India/T --------------------------------------------QVTNQP-----TFDLL
hCoV-19/India/M --------------------------------------------QVTNQP-----TFDLL
hCoV-19/India/T -----------------------------------------------NQP-----TFDLL
hCoV-19/India/T -------------------------------------------------------TFDLL
hCoV-19/India/T -------------------------------------------------------TFDLL
hCoV-19/India/T -----------------------------------------------NQP-----TFDLL
hCoV-19/India/T -----------------------------------------------NQP-----TFDLL
hCoV-19/India/W -----------------------------------------------NQP-----TFDLL
hCoV-19/India/T -----------------------------------------IPSQVTNQP-----TFDLL
hCoV-19/India/T -------------------------------------------------------TFDLL
hCoV-19/India/T -------------------------------------------------P-----TFDLL
hCoV-19/India/T ---------------------------------------------VTNQP-----TFDLL
hCoV-19/India/M -------------------------------------------------------TFDLL
hCoV-19/India/T -------------------------------------------------------TFDLL
hCoV-19/India/T -------------------------------------------------------TFDLL
hCoV-19/India/T -------------------------------------------------------TFDLL
hCoV-19/India/T -------------------------------------------------------TFDLL
hCoV-19/India/T -------------------------------------------------------TFDLL
hCoV-19/India/M -------------------------------------------------------TFDLL
hCoV-19/India/T -------------------------------------------------------TFDLL
hCoV-19/India/T -------------------------------------------------------TFDLL
hCoV-19/India/T -------------------------------------------------------TFDLL
hCoV-19/India/T -------------------------------------------------P-----TFDLL
hCoV-19/India/T -------------------------------------------------P-----TFDLL
hCoV-19/India/T -------------------------------------------------------TFDLL
hCoV-19/India/T -------------------------------------------------------TFDLL
hCoV-19/India/T -------------------------------------------SQVTNQP-----TFDLL
hCoV-19/India/T -----------------------------------------------NQP-----TFDLL
hCoV-19/India/T -------------------------------------------------------TFDLL
hCoV-19/India/T -----------------------------------------------NQP-----TFDLL
hCoV-19/India/G -----------------------------------------------NQP-----TFDLL
hCoV-19/India/T -----------------------------------------IPSQVTNQP-----TFDLL
hCoV-19/India/W ------------------------------------------PSQVTNQP-----TFDLL
hCoV-19/India/T -------------------------------------------------------TFDLL
hCoV-19/India/T -------------------------------------------------------TFDLL
hCoV-19/India/T -----------------------------------------IPSQVTNQP-----TFDLL
hCoV-19/India/T -----------------------------------------------NQP-----TFDLL
hCoV-19/India/T -----------------------------------------------NQP-----TFDLL
hCoV-19/India/T -------------------------------------------------------TFDLL
hCoV-19/India/K -----------------------------------------------NQP-----TFDLL
hCoV-19/India/T -------------------------------------------------------TFDLL
hCoV-19/India/T -------------------------------------------------------TFDLL
hCoV-19/India/T -------------------------------------------------------TFDLL
hCoV-19/India/T -------------------------------------------------------TFDLL
hCoV-19/India/T -------------------------------------------------------TFDLL
hCoV-19/India/U -----------------------------------------------NQP-----TFDLL
hCoV-19/India/T -----------------------------------------------NQP-----TFDLL
hCoV-19/India/T -----------------------------------------------NQP-----TFDLL
hCoV-19/India/T -------------------------------------------------P-----TFDLL
hCoV-19/India/T -------------------------------------------------P-----TFDLL
hCoV-19/India/M ----------------------------------------------TNQP-----TFDLL
hCoV-19/India/H --------------------------F--------------IPSQVTNQP-----TFDLL
hCoV-19/India/W --------------------------F--------------IPSQVTNQP-----TFDLL
hCoV-19/India/T -------------------------------------------------------TFDLL
hCoV-19/India/T -------------------------------------------------------TFDLL
hCoV-19/India/T -------------------------------------------------------TFDLL
hCoV-19/India/D -------------------------RF--------------IPSQVTNQP-----TFDLL
hCoV-19/India/D -------------------------RF--------------IPSQVTNQP-----TFDLL
hCoV-19/India/M -----------------------KVYT--------------FPG--NNQP-----TFDLL
hCoV-19/India/M ----------------------------------------------TNQP-----TFDLL
hCoV-19/India/M ----------------------------------------------TNQP-----TFDLL
hCoV-19/India/K -----------------------------------------------NQP-----TFDLL
hCoV-19/India/K ---------------------------------------------VTNQP-----TFDLL
hCoV-19/India/K -----------------------------------------------NQP-----TFDLL
hCoV-19/India/M -------------------------FY--------------LPR--YNQP-----TFDLL
hCoV-19/India/O ------------------------------------------------QP-----TFDLL
hCoV-19/India/T -------------------------------------------------P-----TFDLL
hCoV-19/India/U -------------------------------------------SQVTNQP-----TFDLL
hCoV-19/India/M ----------------------------------------------TNQP-----TFDLL
hCoV-19/India/M ----------------------------------------------TNQP-----TFDLL
hCoV-19/India/M ----------------------------------------------TNQP-----TFDLL
hCoV-19/India/M ----------------------------------------------TNQP-----TFDLL
hCoV-19/India/M ----------------------------------------------TNQP-----TFDLL
hCoV-19/India/M ----------------------------------------------TNQP-----TFDLL
hCoV-19/India/M ----------------------------------------------TNQP-----TFDLL
hCoV-19/India/M ----------------------------------------------TNQP-----TFDLL
hCoV-19/India/M ----------------------------------------------TNQP-----TFDLL
hCoV-19/India/M ----------------------------------------------TNQP-----TFDLL
hCoV-19/India/M ----------------------------------------------TNQP-----TFDLL
hCoV-19/India/M ----------------------------------------------TNQP-----TFDLL
hCoV-19/India/M ----------------------------------------------TNQP-----TFDLL
hCoV-19/India/M ----------------------------------------------TNQP-----TFDLL
hCoV-19/India/M ----------------------------------------------TNQP-----TFDLL
hCoV-19/India/M ----------------------------------------------TNQP-----TFDLL
hCoV-19/India/M ----------------------------------------------TNQP-----TFDLL
hCoV-19/India/M ----------------------------------------------TNQP-----TFDLL
hCoV-19/India/M ----------------------------------------------TNQP-----TFDLL
hCoV-19/India/M ----------------------------------------------TNQP-----TFDLL
hCoV-19/India/M ----------------------------------------------TNQP-----TFDLL
hCoV-19/India/M ----------------------------------------------TNQP-----TFDLL
hCoV-19/India/M ----------------------------------------------TNQP-----TFDLL
hCoV-19/India/M ----------------------------------------------TNQP-----TFDLL
hCoV-19/India/M ----------------------------------------------TNQP-----TFDLL
hCoV-19/India/M ----------------------------------------------TNQP-----TFDLL
hCoV-19/India/M ----------------------------------------------TNQP-----TFDLL
hCoV-19/India/M ----------------------------------------------TNQP-----TFDLL
hCoV-19/India/M ----------------------------------------------TNQP-----TFDLL
hCoV-19/India/M ----------------------------------------------TNQP-----TFDLL
hCoV-19/India/M ----------------------------------------------TNQP-----TFDLL
hCoV-19/India/M ----------------------------------------------TNQP-----TFDLL
hCoV-19/India/M ----------------------------------------------TNQP-----TFDLL
hCoV-19/India/M ----------------------------------------------TNQP-----TFDLL
hCoV-19/India/M ----------------------------------------------TNQP-----TFDLL
hCoV-19/India/M ----------------------------------------------TNQP-----TFDLL
hCoV-19/India/M ----------------------------------------------TNQP-----TFDLL
hCoV-19/India/M ----------------------------------------------TNQP-----TFDLL
hCoV-19/India/M ----------------------------------------------TNQP-----TFDLL
hCoV-19/India/M ----------------------------------------------TNQP-----TFDLL
hCoV-19/India/M ----------------------------------------------TNQP-----TFDLL
hCoV-19/India/M ----------------------------------------------TNQP-----TFDLL
hCoV-19/India/M ----------------------------------------------TNQP-----TFDLL
hCoV-19/India/M ----------------------------------------------TNQP-----TFDLL
hCoV-19/India/M ----------------------------------------------TNQP-----TFDLL
hCoV-19/India/M ----------------------------------------------TNQP-----TFDLL
hCoV-19/India/M ----------------------------------------------TNQP-----TFDLL
hCoV-19/India/M ----------------------------------------------TNQP-----TFDLL
hCoV-19/India/M ----------------------------------------------TNQP-----TFDLL
hCoV-19/India/M ----------------------------------------------TNQP-----TFDLL
hCoV-19/India/M ----------------------------------------------TNQP-----TFDLL
hCoV-19/India/M ----------------------------------------------TNQP-----TFDLL
hCoV-19/India/M ----------------------------------------------TNQP-----TFDLL
hCoV-19/India/M ----------------------------------------------TNQP-----TFDLL
hCoV-19/India/M ----------------------------------------------TNQP-----TFDLL
hCoV-19/India/M ----------------------------------------------TNQP-----TFDLL
hCoV-19/India/M ----------------------------------------------TNQP-----TFDLL
hCoV-19/India/M ----------------------------------------------TNQP-----TFDLL
hCoV-19/India/M ----------------------------------------------TNQP-----TFDLL
hCoV-19/India/M ----------------------------------------------TNQP-----TFDLL
hCoV-19/India/M ----------------------------------------------TNQP-----TFDLL
hCoV-19/India/M ----------------------------------------------TNQP-----TFDLL
hCoV-19/India/M ----------------------------------------------TNQP-----TFDLL
hCoV-19/India/M ----------------------------------------------TNQP-----TFDLL
hCoV-19/India/M ----------------------------------------------TNQP-----TFDLL
hCoV-19/India/M ----------------------------------------------TNQP-----TFDLL
hCoV-19/India/M ----------------------------------------------TNQP-----TFDLL
hCoV-19/India/M ----------------------------------------------TNQP-----TFDLL
hCoV-19/India/M ----------------------------------------------TNQP-----TFDLL
hCoV-19/India/M ----------------------------------------------TNQP-----TFDLL
hCoV-19/India/U ---------------------------------------------VTNQP-----TFDLL
hCoV-19/India/G -----------------------------------------------NQP-----TFDLL
hCoV-19/India/G ---------------------------------------------VTNQP-----TFDLL
hCoV-19/India/G -----------------------------------------------NQP-----TFDLL
hCoV-19/India/O -----------------------------------------IPSQVTNQP-----TFDLL
hCoV-19/India/O -----------------------------------------------NQP-----TFDLL
hCoV-19/India/G -----------------------------------------------NQP-----TFDLL
hCoV-19/India/G -----------------------------------------------NQP-----TFDLL
hCoV-19/India/G -------------------------------------------SQVTNQP-----TFDLL
hCoV-19/India/G -----------------------------------------------NQP-----TFDLL
hCoV-19/India/G -----------------------------------------------NQP-----TFDLL
hCoV-19/India/K ----------------------FRRVL--------------FRSQVTNQP-----TFDLL
hCoV-19/India/K -------------------------------------------SQVTNQP-----TFDLL
hCoV-19/India/K ------------------SSDVCSSDL----------------SQVTNQP-----TFDLL
hCoV-19/India/K ------------------SSDVCSSDL----------------SQVTNQP-----TFDLL
hCoV-19/India/K --------------------------------------------QVTNQP-----TFDLL
hCoV-19/India/G -----------------------------------------------NQP-----TFDLL
hCoV-19/India/G ---------------------------------------------VTNQP-----TFDLL
hCoV-19/India/G --------------------------------------------QVTNQP-----TFDLL
hCoV-19/India/G --------------------------------------------QVTNQP-----TFDLL
hCoV-19/India/G -----------------------------------------------NQP-----TFDLL
hCoV-19/India/G ---------------------------------------------VTNQP-----TFDLL
hCoV-19/India/G ---------------------------------------------VTNQP-----TFDLL
hCoV-19/India/K --------------------------G--------------VQTCALPIS-----TFDLL
hCoV-19/India/G ---------------------------------------------VTNQP-----TFDLL
hCoV-19/India/G ---------------------------------------------VTNQP-----TFDLL
hCoV-19/India/T -------------------------------------------------------TFDLL
hCoV-19/India/H -------------------------RF--------------IPSQVTNQP-----TFDLL
hCoV-19/India/U --------------------------F--------------IPSQVTNQP-----TFDLL
hCoV-19/India/U -----------------------------------------IPSQVTNQP-----TFDLL
hCoV-19/India/U --------------------------F--------------VPSQVTNQP-----TFDLL
hCoV-19/India/T -------------------------------------------------------TFDLL
hCoV-19/India/T -------------------------------------------------------TFDLL
hCoV-19/India/U -------------------------RF--------------IPSQVTNQP-----TFDLL
hCoV-19/India/U -------------------------RF--------------IPSQVTNQP-----TFDLL
hCoV-19/India/M --------------------------------------------QVTNQP-----TFDLL
hCoV-19/India/D -----------------------------------------------NQP-----TFDLL
hCoV-19/India/T -------------------------------------------------------TFDLL
hCoV-19/India/G -----------------------------------------------NQP-----TFDLL
hCoV-19/India/G -----------------------------------------------NQP-----TFDLL
hCoV-19/India/G ---------------------------------------------VTNQP-----TFDLL
hCoV-19/India/G ---------------------------------------------VTNQP-----TFDLL
hCoV-19/India/G ---------------------------------------------VTNQP-----TFDLL
hCoV-19/India/G -----------------------------------------------NQP-----TFDLL
hCoV-19/India/G -----------------------------------------------NQP-----TFDLL
hCoV-19/India/G ---------------------------------------------VTNQP-----TFDLL
hCoV-19/India/G ----------------------------------------------TNQP-----TFDLL
hCoV-19/India/G ---------------------------------------------VTNQP-----TFDLL
hCoV-19/India/G -----------------------------------------------NQP-----TFDLL
hCoV-19/India/G -----------------------------------------------NQP-----TFDLL
hCoV-19/India/D ---------------------------------------------GKNQP-----TFDLL
hCoV-19/India/G --------------------------------------------QVTNQP-----TFDLL
hCoV-19/India/G -----------------------------------------------NQP-----TFDLL
hCoV-19/India/G -----------------------------------------------NQP-----TFDLL
hCoV-19/India/G -----------------------------------------------NQP-----TFDLL
hCoV-19/India/G ---------------------------------------------VTNQP-----TFDLL
hCoV-19/India/M --------------------------F--------------IPSQVTNQP-----TFDLL
hCoV-19/India/G ---------------------------------------------VTNQP-----TFDLL
hCoV-19/India/G ---------------------------------------------VTNQP-----TFDLL
hCoV-19/India/G ---------------------------------------------VTNQP-----TFDLL
hCoV-19/India/U -------------------------RF--------------IPSQVTNQP-----TFDLL
hCoV-19/India/G ---------------------------------------------VTNQP-----TFDLL
hCoV-19/India/G -----------------------------------------------NQP-----TFDLL
hCoV-19/India/D ---------------------------------------------VTNQP-----TFDLL
hCoV-19/India/G ---------------------------------------------VTNQP-----TFDLL
hCoV-19/India/G ---------------------------------------------VTNQP-----TFDLL
hCoV-19/India/G --------------------------------------------QVTNQP-----TFDLL
hCoV-19/India/G ---------------------------------------------VTNQP-----TFDLL
hCoV-19/India/G ---------------------------------------------VTNQP-----TFDLL
hCoV-19/India/G -----------------------------------------------NQP-----TFDLL
hCoV-19/India/G -----------------------------------------------NQP-----TFDLL
hCoV-19/India/G -----------------------------------------------NQP-----TFDLL
hCoV-19/India/G -----------------------------------------------NQP-----TFDLL
hCoV-19/India/G -----------------------------------------------NQP-----TFDLL
hCoV-19/India/G ---------------------------------------------VTNQP-----TFDLL
hCoV-19/India/H --------------------------------------------QVTNQP-----TFDLL
hCoV-19/India/G -------------------------------------------SQVTNQP-----TFDLL
hCoV-19/India/O -------------------------RF--------------IPSQVTNQP-----TFDLL
hCoV-19/India/K -------------------------------------------VQTCALPI---STFDLL
hCoV-19/India/K -----------------------------------------------NQP-----TFDLL
hCoV-19/India/K --------------------------------------------QVTNQP-----TFDLL
hCoV-19/India/K ---------------------------------------------VTNQP-----TFDLL
hCoV-19/India/T -------------------------------------------------P-----TFDLL
hCoV-19/India/K -------------------------RF--------------IPSQVTNQP-----TFDLL
hCoV-19/India/K -----------------------------------------------NQP-----TFDLL
hCoV-19/India/K -----------------------------------------------NQP-----TFDLL
hCoV-19/India/O -----------------------------------------------NQP-----TFDLL
hCoV-19/India/O ------------------------------------------------QP-----TFDLL
hCoV-19/India/O -----------------------------------------------NQP-----TFDLL
hCoV-19/India/O ------------------------------------------PSQVTNQP-----TFDLL
hCoV-19/India/K -------------------------RF--------------IPSQVTNQP-----TFDLL
hCoV-19/India/O ----------------------------------------------TNQP-----TFDLL
hCoV-19/India/O -----------------------------------------------NQP-----TFDLL
hCoV-19/India/O -----------------------------------------------NQP-----TFDLL
hCoV-19/India/O -----------------------------------------------NQP-----TFDLL
hCoV-19/India/K --------------------------------------------QVTNQP-----TFDLL
hCoV-19/India/O ------------------------------------------------QP-----TFDLL
hCoV-19/India/G -----------------------------------------------NQP-----TFDLL
hCoV-19/India/M ----------------------------------------------TNQP-----TFDLL
hCoV-19/India/M -------------------------------------------SQVTNQP-----TFDLL
hCoV-19/India/U -------------------------RF--------------IPSQVTNQP-----TFDLL
hCoV-19/India/U ----------------------------------------------TNQP-----TFDLL
hCoV-19/India/M -----------------------------------------------NQP-----TFDLL
hCoV-19/India/O -----------------------------------------------NQP-----TFDLL
hCoV-19/India/M -------------------------RF--------------IPSQVTNQP-----TFDLL
hCoV-19/India/M ----------------------------------------------NNQP-----TFDLL
hCoV-19/India/M -----------------------------------------------NQP-----TFDLL
hCoV-19/India/M -----------------------------------------------NQP-----TFDLL
hCoV-19/India/O -----------------------------------------------NQP-----TFDLL
hCoV-19/India/M -----------------------------------------------NQP-----TFDLL
hCoV-19/India/M -------------------------RF--------------IPSQVTNQP-----TFDLL
hCoV-19/India/M -------------------------RF--------------IPSQVTNQP-----TFDLL
hCoV-19/India/M -------------------------RF--------------IPSQVTNQP-----TFDLL
hCoV-19/India/M -----------------------------------------LP-QVTNQP-----TFDLL
hCoV-19/India/O -------------------------RF--------------IPSQVTNQP-----TFDLL
hCoV-19/India/T -------------------------------------------------------TFDLL
hCoV-19/India/T -------------------------------------------------------TFDLL
hCoV-19/India/T -------------------------------------------------------TFDLL
hCoV-19/India/T -------------------------------------------------------TFDLL
hCoV-19/India/T -------------------------------------------------------TFDLL
hCoV-19/India/T -------------------------------------------------------TFDLL
hCoV-19/India/T -------------------------------------------------------TFDLL
hCoV-19/India/T -------------------------------------------------------TFDLL
hCoV-19/India/T -------------------------------------------------------TFDLL
hCoV-19/India/T -------------------------------------------------------TFDLL
hCoV-19/India/T -------------------------------------------------------TFDLL
hCoV-19/India/T -------------------------------------------------------TFDLL
hCoV-19/India/T -------------------------------------------------------TFDLL
hCoV-19/India/M -------------------------RF--------------IPSQVTNQP-----TFDLL
hCoV-19/India/M -----------------------------------------------NQP-----TFDLL
hCoV-19/India/U -------------------------RF--------------IPSQVTNQP-----TFDLL
hCoV-19/India/U ---------------------------------------------VTNQP-----TFDLL
hCoV-19/India/M -------------------------RF--------------TPSQVTNQP-----TFDLL
hCoV-19/India/M -------------------------RF--------------IPSQVTNQP-----TFDLL
hCoV-19/India/M ----------------------------------------------TNQP-----TFDLL
hCoV-19/India/M ---------------------------------------------VTNQP-----TFDLL
hCoV-19/India/M --------------------------F--------------IPSQVTNQP-----TFDLL
hCoV-19/India/M -------------------------RF--------------IPSQVTNQP-----TFDLL
hCoV-19/India/M -----------------------------------------IPSQVTNQP-----TFDLL
hCoV-19/India/M ---------------------------------------------VTNQP-----TFDLL
hCoV-19/India/M -------------------------RF--------------IPSQVTNQP-----TFDLL
hCoV-19/India/M ---------------------------------------------VTNQP-----TFDLL
hCoV-19/India/M -----------------------------------------FPG--NNQP-----TFDLL
hCoV-19/India/T -------------------------------------------------------TFDLL
hCoV-19/India/M -------------------------------------------SQVTNQP-----TFDLL
hCoV-19/India/O -------------------------------------------SQVTNQP-----TFDLL
hCoV-19/India/O -----------------------------------------------NQP-----TFDLL
hCoV-19/India/O -------------------------RF--------------IPSQVTNQP-----TFDLL
hCoV-19/India/M ---------------------------------------------VTNQP-----TFDLL
hCoV-19/India/M -------------------------RF--------------IPSQVTNQP-----TFDLL
hCoV-19/India/M ----------------------------------------------TNQP-----TFDLL
hCoV-19/India/M -------------------------RF--------------IPSQVTNQP-----TFDLL
hCoV-19/India/M ---------------------------------------------VTNQP-----TFDLL
hCoV-19/India/M --------------------------------------------HVTNQP-----TFDLL
hCoV-19/India/M ----------------------------------------------TNQP-----TFDLL
hCoV-19/India/H -------------------------RF--------------IPSQVTNQP-----TFDLL
hCoV-19/India/U -----------------------------------------IPSQVTNQP-----TFDLL
hCoV-19/India/U ---------------------------------------------VTNQP-----TFDLL
hCoV-19/India/U -------------------------------------------SQVTNQP-----TFDLL
hCoV-19/India/O -------------------------------------------SQVTNQP-----TFDLL
hCoV-19/India/M --------------------------------------------QVTNQP-----TFDLL
hCoV-19/India/M ----------------------------------------------TNQP-----TFDLL
hCoV-19/India/M ----------------------------------------------TNQP-----TFDLL
hCoV-19/India/M -----------------------------------------------NQP-----TFDLL
hCoV-19/India/M -------------------------RF--------------IPSQVTNQP-----TFDLL
hCoV-19/India/M -----------------------------------------------NQP-----TFDLL
hCoV-19/India/M -----------------------------------------IPSQVTNQP-----TFDLL
hCoV-19/India/T -------------------------------------------------------TFDLL
hCoV-19/India/T -------------------------------------------------------TFDLL
hCoV-19/India/T -------------------------------------------------------TFDLL
hCoV-19/India/T -------------------------------------------------------TFDLL
hCoV-19/India/T -------------------------------------------------------TFDLL
hCoV-19/India/T -------------------------------------------------------TFDLL
hCoV-19/India/M --------------------------L--------------IPSQVTNQP-----TFDLL
hCoV-19/India/M ----------------------------------------------TNQP-----TFDLL
hCoV-19/India/M --------------------------------------------QVTNQP-----TFDLL
hCoV-19/India/T -------------------------------------------------------TFDLL
hCoV-19/India/T -------------------------------------------------------TFDLL
hCoV-19/India/T -------------------------------------------------------TFDLL
hCoV-19/India/T -------------------------------------------------------TFDLL
hCoV-19/India/T -------------------------------------------------------TFDLL
hCoV-19/India/T -------------------------------------------------------TFDLL
hCoV-19/India/T -------------------------------------------------------TFDLL
hCoV-19/India/T -------------------------------------------------------TFDLL
hCoV-19/India/T -------------------------------------------------------TFDLL
hCoV-19/India/T -------------------------------------------------------TFDLL
hCoV-19/India/T -------------------------------------------------------TFDLL
hCoV-19/India/T -------------------------------------------------------TFDLL
hCoV-19/India/T -------------------------------------------------------TFDLL
hCoV-19/India/T -------------------------------------------------------TFDLL
hCoV-19/India/T -------------------------------------------------------TFDLL
hCoV-19/India/T -------------------------------------------------------TFDLL
hCoV-19/India/T -------------------------------------------------------TFDLL
hCoV-19/India/T -------------------------------------------------------TFDLL
hCoV-19/India/T -------------------------------------------------------TFDLL
hCoV-19/India/T -------------------------------------------------------TFDLL
hCoV-19/India/T -------------------------------------------------------TFDLL
hCoV-19/India/T -------------------------------------------------------TFDLL
hCoV-19/India/T -------------------------------------------------------TFDLL
hCoV-19/India/T -------------------------------------------------------TFDLL
hCoV-19/India/T -------------------------------------------------------TFDLL
hCoV-19/India/T -------------------------------------------------------TFDLL
hCoV-19/India/T -------------------------------------------------------TFDLL
hCoV-19/India/T -------------------------------------------------------TFDLL
hCoV-19/India/T -------------------------------------------------------TFDLL
hCoV-19/India/T -------------------------------------------------------TFDLL
hCoV-19/India/T -------------------------------------------------------TFDLL
hCoV-19/India/T -------------------------------------------------------TFDLL
hCoV-19/India/T -------------------------------------------------------TFDLL
hCoV-19/India/T -------------------------------------------------------TFDLL
hCoV-19/India/T -------------------------------------------------------TFDLL
hCoV-19/India/T -------------------------------------------------------TFDLL
hCoV-19/India/T -------------------------------------------------------TFDLL
hCoV-19/India/T -------------------------------------------------------TFDLL
hCoV-19/India/T -------------------------------------------------------TFDLL
hCoV-19/India/T -------------------------------------------------------TFDLL
hCoV-19/India/T -------------------------------------------------------TFDLL
hCoV-19/India/T -------------------------------------------------------TFDLL
hCoV-19/India/T -------------------------------------------------------TFDLL
hCoV-19/India/T -------------------------------------------------------TFDLL
hCoV-19/India/T -------------------------------------------------------TFDLL
hCoV-19/India/T -------------------------------------------------------TFDLL
hCoV-19/India/T -------------------------------------------------------TFDLL
hCoV-19/India/T -------------------------------------------------------TFDLL
hCoV-19/India/T -------------------------------------------------------TFDLL
hCoV-19/India/T -------------------------------------------------------TFDLL
hCoV-19/India/T -------------------------------------------------------TFDLL
hCoV-19/India/T -------------------------------------------------------TFDLL
hCoV-19/India/T -------------------------------------------------------TFDLL
hCoV-19/India/T -------------------------------------------------------TFDLL
hCoV-19/India/T -------------------------------------------------------TFDLL
hCoV-19/India/T -------------------------------------------------------TFDLL
hCoV-19/India/M -------------------------RF--------------IPSQVTNQP-----TFDLL
hCoV-19/India/M ---------------------------------------------VTNQP-----TFDLL
hCoV-19/India/G --------------------------------------------QVTNQP-----TFDLL
hCoV-19/India/G -----------------------------------------------NQP-----TFDLL
hCoV-19/India/W --------------------------L--------------IPSQVTNQP-----TFDLL
hCoV-19/India/G -----------------------------------------------NQP-----TFDLL
hCoV-19/India/G -----------------------------------------------NQP-----TFDLL
hCoV-19/India/U -----------------------------------------IPSQVTNQP-----TFDLL
hCoV-19/India/W -----------------------------------------IPSQVTNQP-----TFDLL
hCoV-19/India/W -----------------------------------------IPSQVTNQP-----TFDLL
hCoV-19/India/G -----------------------------------------------NQP-----TFDLL
hCoV-19/India/G -----------------------------------------------NQP-----TFDLL
hCoV-19/India/G -----------------------------------------------NQP-----TFDLL
hCoV-19/India/W --------------------------F--------------IPSQVTNQP-----TFDLL
hCoV-19/India/W -------------------------RF--------------IPSQVTNQP-----TFDLL
hCoV-19/India/U -------------------------RF--------------IPSQVTNQP-----TFDLL
hCoV-19/India/G -----------------------------------------------NQP-----TFDLL
hCoV-19/India/G ---------------------------------------------VTNQP-----TFDLL
hCoV-19/India/W -------------------------RF--------------IPSQVTNQP-----TFDLL
hCoV-19/India/W ------------------------------------------PSQVTNQP-----TFDLL
hCoV-19/India/O -------------------------RF--------------IPSQVTNQP-----TFDLL
hCoV-19/India/O -------------------------RF--------------IPSQVTNQP-----TFDLL
hCoV-19/India/O -----------------------------------------------NQP-----TFDLL
hCoV-19/India/W -------------------------RF--------------IPSQVTNQP-----TFDLL
hCoV-19/India/W -------------------------RF--------------IPSQVTNQP-----TFDLL
hCoV-19/India/M -------------------------RF--------------IPSQVTNQP-----TFDLL
hCoV-19/India/U -------------------------RF--------------IPSQVTNQP-----TFDLL
hCoV-19/India/G -----------------------------------------------NQP-----TFDLL
hCoV-19/India/G -----------------------------------------------NQP-----TFDLL
hCoV-19/India/G -----------------------------------------IPSQVTNQP-----TFDLL
hCoV-19/India/G -----------------------------------------------NQP-----TFDLL
hCoV-19/India/G ---------------------------------------------VTNQP-----TFDLL
hCoV-19/India/G ---------------------------------------------VTNQP-----TFDLL
hCoV-19/India/G -----------------------------------------------NQP-----TFDLL
hCoV-19/India/G -----------------------------------------------NQP-----TFDLL
hCoV-19/India/G -----------------------------------------------NQP-----TFDLL
hCoV-19/India/M -------------------------RF--------------IPSQVTNQP-----TFDLL
hCoV-19/India/G ---------------------------------------------VTNQP-----TFDLL
hCoV-19/India/G ----------------------------------------------TNQP-----TFDLL
hCoV-19/India/G -------------------------------------------SQVTNQP-----TFDLL
hCoV-19/India/G -----------------------------------------------NQP-----TFDLL
hCoV-19/India/G ---------------------------------------------VTNQP-----TFDLL
hCoV-19/India/G ---------------------------------------------VTNQP-----TFDLL
hCoV-19/India/O -----------------------------------------------NQP-----TFDLL
hCoV-19/India/G -----------------------------------------------NQP-----TFDLL
hCoV-19/India/G --------------------------------------------QVTNQP-----TFDLL
hCoV-19/India/G -------------------------RF--------------IPSQVTNQP-----TFDLL
hCoV-19/India/G ----------------------------------------------TNQP-----TFDLL
hCoV-19/India/O -----------------------------------------------NQP-----TFDLL
hCoV-19/India/G ----------------------------------------------TNQP-----TFDLL
hCoV-19/India/T -----------------------------------------IPSQVTNQP-----TFDLL
hCoV-19/India/G -----------------------------------------------NQP-----TFDLL
hCoV-19/India/G -----------------------------------------------NQP-----TFDLL
hCoV-19/India/U ----------------------------------------------TNQP-----TFDLL
hCoV-19/India/G -----------------------------------------------NQP-----TFDLL
hCoV-19/India/G -----------------------------------------------NQP-----TFDLL
hCoV-19/India/M ----------------------------------------------RNQP-----TFDLL
hCoV-19/India/M -----------------------------------------------NQP-----TFDLL
hCoV-19/India/G ---------------------------------------------VTNQP-----TFDLL
hCoV-19/India/G -----------------------------------------------NQP-----TFDLL
hCoV-19/India/M -----------------------------------------------NQP-----TFDLL
hCoV-19/India/O -----------------------------------------------NQP-----TFDLL
hCoV-19/India/G -----------------------------------------------NQP-----TFDLL
hCoV-19/India/O ------------------------------------------PSQVTNQP-----TFDLL
hCoV-19/India/G ---------------------------------------------VTNQP-----TFDLL
hCoV-19/India/G -----------------------------------------------NQP-----TFDLL
hCoV-19/India/G -----------------------------------------------NQP-----TFDLL
hCoV-19/India/G -----------------------------------------------NQP-----TFDLL
hCoV-19/India/G -----------------------------------------------NQP-----TFDLL
hCoV-19/India/G -----------------------------------------------NQP-----TFDLL
hCoV-19/India/G -----------------------------------------------NQP-----TFDLL
hCoV-19/India/G -----------------------------------------------NQP-----TFDLL
hCoV-19/India/G -------------------------------------------SLVTNQP-----TFDLL
hCoV-19/India/W -------------------------RF--------------IPSQVTNQP-----TFDLL
hCoV-19/India/W -------------------------RF--------------IPSQVTNQP-----TFDLL
hCoV-19/India/G -----------------------------------------------NQP-----TFDLL
hCoV-19/India/W -------------------------RF--------------IPSQVTNQP-----TFDLL
hCoV-19/India/W -------------------------------------------SQVTNQP-----TFDLL
hCoV-19/India/W ------------------------------------------PSQVTNQP-----TFDLL
hCoV-19/India/G -----------------------------------------------NQP-----TFDLL
hCoV-19/India/G -----------------------------------------------NQP-----TFDLL
hCoV-19/India/W ----------------------------------------------TNQP-----TFDLL
hCoV-19/India/W ---------------------------------------------VTNQP-----TFDLL
hCoV-19/India/K ---------------------------------------------VRNQP-----TFDLL
hCoV-19/India/W -------------------------RF--------------IPSQVTNQP-----TFDLL
hCoV-19/India/G -------------------------------------------SQVTNQP-----TFDLL
hCoV-19/India/K -----------------------------------------------NQP-----TFDLL
hCoV-19/India/G --------------------------------------------QVTNQP-----TFDLL
hCoV-19/India/G --------------------------------------------QVTNQP-----TFDLL
hCoV-19/India/G ---------------------------------------------VTNQP-----TFDLL
hCoV-19/India/G ---------------------------------------------VTNQP-----TFDLL
hCoV-19/India/G --------------------------------------------QVTNQP-----TFDLL
hCoV-19/India/G ---------------------------------------------VTNQP-----TFDLL
hCoV-19/India/G --------------------------------------------QVTNQP-----TFDLL
hCoV-19/India/M ------------------------LKF--------------TPSQVTNQP-----TFDLL
hCoV-19/India/G ---------------------------------------------VTNQP-----TFDLL
hCoV-19/India/G --------------------------------------------QVTNQP-----TFDLL
hCoV-19/India/G ---------------------------------------------VTNQP-----TFDLL
hCoV-19/India/G --------------------------------------------QVTNQP-----TFDLL
hCoV-19/India/G --------------------------------------------QVTNQP-----TFDLL
hCoV-19/India/G ---------------------------------------------VTNQP-----TFDLL
hCoV-19/India/G -------------------------------------------SLVTNQP-----TFDLL
hCoV-19/India/G ---------------------------------------------VTNQP-----TFDLL
hCoV-19/India/G ---------------------------------------------VTNQP-----TFDLL
hCoV-19/India/U -------------------------------------------SQVTNQP-----TFDLL
hCoV-19/India/G -------------------------------------------SQVTNQP-----TFDLL
hCoV-19/India/M -------------------------RF--------------TPSQVTNQP-----TFDLL
hCoV-19/India/O -----------------------------------------------NQP-----TFDLL
hCoV-19/India/M -------------------------KV--------------YTFPGNNQP-----TFDLL
hCoV-19/India/G -----------------------------------------------NQP-----TFDLL
hCoV-19/India/M -----------------------------------------------NQP-----TFDLL
hCoV-19/India/G ---------------------------------------------VTNQP-----TFDLL
hCoV-19/India/U ----------------------------------------------TNQP-----TFDLL
hCoV-19/India/G ---------------------------------------------VTNQP-----TFDLL
hCoV-19/India/O ------------------------------------------------QP-----TFDLL
hCoV-19/India/O ----------------------------------------------TNQP-----TFDLL
hCoV-19/India/G ---------------------------------------------VTNQP-----TFDLL
hCoV-19/India/G ---------------------------------------------VTNQP-----TFDLL
hCoV-19/India/G ---------------------------------------------VTNQP-----TFDLL
hCoV-19/India/G ---------------------------------------------VTNQP-----TFDLL
hCoV-19/India/W -------------------------RF--------------IPSQVTNQP-----TFDLL
hCoV-19/India/W -------------------------------------------SQVTNQP-----TFDLL
hCoV-19/India/W --------------------------F--------------IPSQVTNQP-----TFDLL
hCoV-19/India/W -----------------------------------------IPSQVTNQP-----TFDLL
hCoV-19/India/G -----------------------------------------------NQP-----TFDLL
hCoV-19/India/G -----------------------------------------------NQP-----TFDLL
hCoV-19/India/T -------------------------------------------------------TFDLL
hCoV-19/India/W -------------------------RF--------------IPSQVTNQP-----TFDLL
hCoV-19/India/G ---------------------------------------------VTNQP-----TFDLL
hCoV-19/India/G ---------------------------------------------VTNQP-----TFDLL
hCoV-19/India/W -------------------------RF--------------IPSQVTNQP-----TFDLL
hCoV-19/India/O -----------------------------------------------NQP-----TFDLL
hCoV-19/India/O -----------------------------------------IPSQVTNQP-----TFDLL
hCoV-19/India/W --------------------------------------------QVTNQP-----TFDLL
hCoV-19/India/W ----------------------------------------------TNQP-----TFDLL
hCoV-19/India/O -------------------------------------------SQVTNQP-----TFDLL
hCoV-19/India/M --------------------------------------------QVTNQP-----TFDLL
hCoV-19/India/G ---------------------------------------------VTNQP-----TFDLL
hCoV-19/India/G --------------------------------------------QVTNQP-----TFDLL
hCoV-19/India/W -------------------------RF--------------IPSQVTNQP-----TFDLL
hCoV-19/India/O -----------------------------------------------NQP-----TFDLL
hCoV-19/India/G ---------------------------------------------VTNQP-----TFDLL
hCoV-19/India/G ---------------------------------------------VTNQP-----TFDLL
hCoV-19/India/W --------------------------F--------------IPSQVTNQP-----TFDLL
hCoV-19/India/O -----------------------------------------------NQP-----TFDLL
hCoV-19/India/K ----------------------------------------------TNQP-----TFDLL
hCoV-19/India/T -------------------------------------------------------TFDLL
hCoV-19/India/D -------------------------RF--------------IPSQVTNQP-----TFDLL
hCoV-19/India/U ----------------------------------------------TNQP-----TFDLL
hCoV-19/India/M -----------------------------------------------NQP-----TFDLL
hCoV-19/India/M -----------------------------------------------NQP-----TFDLL
hCoV-19/India/M -----------------------------------------------NQP-----TFDLL
hCoV-19/India/M -------------------------RF--------------IPSQVTNQP-----TFDLL
hCoV-19/India/T -------------------------------------------------------TFDLL
hCoV-19/India/K ---------------------------------------------GSEMC-----IRDSL
hCoV-19/India/K ----------------------------------------------TNQP-----TFDLL
hCoV-19/India/O ------------------------------------------------QP-----TFDLL
hCoV-19/India/D -------------------------RF--------------IPSQVTNQP-----TFDLL
hCoV-19/India/T -------------------------------------------------------TFDLL
hCoV-19/India/T -------------------------------------------------------TFDLL
hCoV-19/India/T -------------------------------------------------------TFDLL
hCoV-19/India/O -----------------------------------------------NQP-----TFDLL
hCoV-19/India/T -------------------------------------------------------TFDLL
hCoV-19/India/W ---------------------------------------------VTNQP-----TFDLL
hCoV-19/India/T -------------------------------------------------------TFDLL
hCoV-19/India/H -------------------------RF--------------IPSQVTNQP-----TFDLL
hCoV-19/India/G ---------------------------------------------VTNQP-----TFDLL
hCoV-19/India/K ----------------------------------------------TNQP-----TFDLL
hCoV-19/India/T -------------------------------------------------------TFDLL
hCoV-19/India/T -------------------------------------------------------TFDLL
hCoV-19/India/T -------------------------------------------------------TFDLL
hCoV-19/India/M --------------------------------------------QVTNQP-----TFDLL
hCoV-19/India/M --------------------------------------------QVTNQP-----TFDLL
hCoV-19/India/M --------------------------------------------QVTNQP-----TFDLL
hCoV-19/India/T -------------------------------------------------------TFDLL
hCoV-19/India/G -----------------------------------------------NQP-----TFDLL
hCoV-19/India/K -----------------------------------------------------------L
hCoV-19/India/T -------------------------------------------------------TFDLL
hCoV-19/India/G ----------------------------------------------TNQP-----TFDLL
hCoV-19/India/T -------------------------------------------------------TFDLL
hCoV-19/India/K -----------------------------------------------NQP-----TFDLL
hCoV-19/India/W -------------------------RF--------------IPSQVTNQP-----TFDLL
hCoV-19/India/M ----------------------------------------------TNQP-----TFDLL
hCoV-19/India/M ----------------------------------------------TNQP-----TFDLL
hCoV-19/India/M -------------------------RF--------------IPSQVTNQP-----TFDLL
hCoV-19/India/A -----------------------------------------------NQP-----TFDLL
hCoV-19/India/D --------------------------------------------QVTNQP-----TFDLL
hCoV-19/India/W -------------------------RF--------------IPSQVTNQP-----TFDLL
hCoV-19/India/H -------------------------RF--------------IPSQVTNQP-----TFDLL
hCoV-19/India/D --------------------------------------------QVTNQP-----TFDLL
hCoV-19/India/G -----------------------------------------------NQP-----TFDLL
hCoV-19/India/K -------------------------RF--------------IPSQVTNQP-----TFDLL
hCoV-19/India/G -----------------------------------------------NQP-----TFDLL
hCoV-19/India/D ---------------------------------------------VTNQP-----TFDLL
hCoV-19/India/M ----------------------------------------------TNQP-----TFDLL
hCoV-19/India/G -----------------------------------------------NQP-----TFDLL
hCoV-19/India/G -----------------------------------------------NQP-----TFDLL
hCoV-19/India/M --------------------------------------------QVTNQP-----TFDLL
hCoV-19/India/U ---------------------------------------------VTNQP-----TFDLL
hCoV-19/India/U -----------------------------------------------NQP-----TFDLL
hCoV-19/India/M ----------------------------------------------TNQP-----TFDLL
hCoV-19/India/D -------------------------RF--------------IPSQVTNQP-----TFDLL
hCoV-19/India/D --------------------------F--------------IPSQVTNQP-----TFDLL
hCoV-19/India/M --------------------------F--------------IPSQVTNQP-----TFDLL
hCoV-19/India/D -------------------------RF--------------IPSQVTNQP-----TFDLL
hCoV-19/India/D -------------------------RF--------------IPSQVTNQP-----TFDLL
hCoV-19/India/D --------------------------F--------------IPSQVTNQP-----TFDLL
hCoV-19/India/D -----------------------------------------------NQP-----TFDLL
hCoV-19/India/D -------------------------RF--------------IPSQVTNQP-----TFDLL
hCoV-19/India/D -----------------------------------------------NQP-----TFDLL
hCoV-19/India/D ----------------------------------------------TNQP-----TFDLL
hCoV-19/India/D -------------------------------------------------P-----TFDLL
hCoV-19/India/M -----------------------------------------------NQP-----TFDLL
hCoV-19/India/T --------------------------F--------------IPSQVTNQP-----TFDLL
hCoV-19/India/U -------------------------------------------------------TFDLL
hCoV-19/India/U -------------------------------------------------------TFDLL
hCoV-19/India/U ----------------------------------------------------------LL
hCoV-19/India/U -------------------------------------------------------TFDLL
hCoV-19/India/U -------------------------------------------------------TFDLL
hCoV-19/India/K ------------------------------------------LGDVYKRQ-----LVDLF
hCoV-19/India/K -------------------------------------------------------LVDLF
hCoV-19/India/U -------------------------TF------------------PGNKPTNFRSLVDLF
hCoV-19/India/U -----------------------VYTF------------------PGNKPTNFRSLVDLF
hCoV-19/India/U -------------------------TF------------------PGNKPTNFRSLVDLF
hCoV-19/India/U -------------------------TF------------------PGNKPTNFRSLVDLF
hCoV-19/India/U ----------------------------------------------GNKPTNFRSLVDLF
hCoV-19/India/M -----------------------------------------------NKPTNFRSLVDLF
hCoV-19/India/M -----------------------------------------------NKPTNFRSLVDLF
hCoV-19/India/M -----------------------------------------------NKPTNFRSLVDLF
hCoV-19/India/M -----------------------------------------------NKPTNFRSLVDLF
hCoV-19/India/M -----------------------------------------------NKPTNFRSLVDLF
hCoV-19/India/T ----------------------------------------------------FRSLVDLF
hCoV-19/India/T ----------------------------------------------------FRSLVDLF
hCoV-19/India/T ----------------------------------------------------FRSLVDLF
hCoV-19/India/T ---------------------------------------------------NFRSLVDLF
hCoV-19/India/T -------------------------TF------------------PGNKPTNFRSLVDLF
hCoV-19/India/M -----------------------------------------------NKPTNFRSLVDLF
hCoV-19/India/R ---------------------------------------------PGNKPTNFRSLVDLF
hCoV-19/India/M ----------------------------------------------GNKPTNFRSLVDLF
hCoV-19/India/M ------------------------------------------------------------
hCoV-19/India/W ---------------------LKVYTF------------------PGNKPTNFRSLVDLF
hCoV-19/India/T ----------------------------------------------------FRSLVDLF
hCoV-19/India/T -----------------------GLYF------------------PGNKPTNFRSLVDLF
hCoV-19/India/M -----------------------------------------------NKPTNFRSLVDLF
hCoV-19/India/M -----------------------------------------------NKPTNFRSLVDLF
hCoV-19/India/T ----------------------------------------------------FRSLVDLF
hCoV-19/India/T ----------------------------------------------------FRSLVDLF
hCoV-19/India/T ----------------------------------------------------FRSLVDLF
hCoV-19/India/T ----------------------------------------------------FRSLVDLF
hCoV-19/India/H ----------------------KVYTF------------------PGNKPTNFRSLVDLF
hCoV-19/India/T ----------------------------------------------------FRSLVDLF
hCoV-19/India/M -----------------------------------------------NKPTNFRSLVDLF
hCoV-19/India/T ---------------------------------------------------NFRSLVDLF
hCoV-19/India/M -----------------------------------------------NKPTNFRSLVDLF
hCoV-19/India/K ---------------------IKVYTF------------------PGNKPTNFRSLVDLF
hCoV-19/India/M -----------------------------------------------NKPTNFRSLVDLF
hCoV-19/India/K ----------------------KGFNL------------------P-HKPTNFRSLVDLF
hCoV-19/India/D ----------------------KVYTF------------------PGNKPTNFRSLVDLF
hCoV-19/India/H ---------------------LKVYTF------------------PGNKPTNFRSLVDLF
hCoV-19/India/M -----------------------------------------------NKPTNFRSLVDLF
hCoV-19/India/T -------------------------------------------------------LVDLF
hCoV-19/India/O ----------------------KVYTF------------------PGNKPTNFRSLVDLF
hCoV-19/India/K ----------------------KVYTF------------------PGNKPTNFRSLVDLF
hCoV-19/India/H ----------------------KCFTF------------------PGNKPTNFRSLVDLF
hCoV-19/India/D ---------------------LKVYTF------------------PGNKPTNFRSLVDLF
hCoV-19/India/D ----------------------KVYTF------------------PGNKPTNFRSLVDLF
hCoV-19/India/T ----------------------------------------------------FRSLVDLF
hCoV-19/India/M ------------------------------------------------------------
hCoV-19/India/M ------------------------------------------------------------
hCoV-19/India/M -----------------------------------------------NKPTNFRSLVDLF
hCoV-19/India/M -----------------------------------------------NKPTNFRSLVDLF
hCoV-19/India/W ---------------------FKVYTF------------------PGNKPTNFRSLVDLF
hCoV-19/India/M -----------------------------------------------NKPTNFRSLVDLF
hCoV-19/India/T ----------------------------------------------------FRSLVDLF
hCoV-19/India/M ------------------------------------------------------------
hCoV-19/India/M -----------------------------------------------NKPTNFRSLVDLF
hCoV-19/India/W ----------------------KVYTF------------------PGNKPTNFRSLVDLF
hCoV-19/India/W -------------------------TF------------------PGNKPTNFRSLVDLF
hCoV-19/India/M -----------------------------------------------NKPTNFRSLVDLF
hCoV-19/India/W ----------------------KVYTF------------------PGNKPTNFRSLVDLF
hCoV-19/India/W -------------------------TF------------------PGNKPTNFRSLVDLF
hCoV-19/India/W --------------------------F------------------PGNKPTNFRSLVDLF
hCoV-19/India/G -----------------------------------------------NKPTNFRSLVDLF
hCoV-19/India/G -----------------------------------------------NKPTNFRSLVDLF
hCoV-19/India/M -----------------------------------------------NKPTNFRSLVDLF
hCoV-19/India/M -----------------------------------------------NKPTNFRSLVDLF
hCoV-19/India/O ------------------------YTF------------------PGNKPTNFRSLVDLF
hCoV-19/India/O ----------------------KVYTF------------------PGNKPTNFRSLVDLF
hCoV-19/India/O ----------------------KVYTF------------------PGNKPTNFRSLVDLF
hCoV-19/India/G -----------------------------------------------NKPTNFRSLVDLF
hCoV-19/India/G -----------------------------------------------NKPTNFRSLVDLF
hCoV-19/India/G -----------------------------------------------NKPTNFRSLVDLF
hCoV-19/India/G -----------------------------------------------NKPTNFRSLVDLF
hCoV-19/India/G -----------------------------------------------NKPTNFRSLVDLF
hCoV-19/India/G -----------------------------------------------NKPTNFRSLVDLF
hCoV-19/India/G -----------------------------------------------NKPTNFRSLVDLF
hCoV-19/India/G -----------------------------------------------NKPTNFRSLVDLF
hCoV-19/India/G -----------------------------------------------NKPTNFRSLVDLF
hCoV-19/India/G -----------------------------------------------NKPTNFRSLVDLF
hCoV-19/India/O -----------------------------------------------NKPTNFRSLVDLF
hCoV-19/India/M -----------------------LY-L------------------PRYKPTNFRSLVDLF
hCoV-19/India/M ------------------------------------------------KPTNFRSLVDLF
hCoV-19/India/M ------------------------------------------------KPTNFRSLVDLF
hCoV-19/India/G -----------------------------------------------NKPTNFRSLVDLF
hCoV-19/India/O ----------------------KVYTF------------------PGNKPTNFRSLVDLF
hCoV-19/India/O ----------------------KVYTF------------------PGNKPTNFRSLVDLF
hCoV-19/India/O -----------------------VYTF------------------PGNKPTNFRSLVDLF
hCoV-19/India/G -----------------------------------------------NKPTNFRSLVDLF
hCoV-19/India/G -----------------------------------------------NKPTNFRSLVDLF
hCoV-19/India/G -----------------------------------------------NKPTNFRSLVDLF
hCoV-19/India/G -----------------------------------------------NKPTNFRSLVDLF
hCoV-19/India/G -----------------------------------------------NKPTNFRSLVDLF
hCoV-19/India/G -----------------------------------------------NKPTNFRSLVDLF
hCoV-19/India/G -----------------------------------------------NKPTNFRSLVDLF
hCoV-19/India/G -----------------------------------------------NKPTNFRSLVDLF
hCoV-19/India/G -----------------------------------------------NKPTNFRSLVDLF
hCoV-19/India/G -----------------------------------------------NKPTNFRSLVDLF
hCoV-19/India/G -----------------------------------------------NKPTNFRSLVDLF
hCoV-19/India/G -----------------------------------------------NKPTNFRSLVDLF
hCoV-19/India/H ------------------------------------------------KPTNFRSLVDLF
hCoV-19/India/O --------------------------F------------------PGNKPTNFRSLVDLF
hCoV-19/India/H -----------------------------------------------NKPTNFRSLVDLF
hCoV-19/India/G -----------------------------------------------NKPTNFRSLVDLF
hCoV-19/India/G -----------------------------------------------NKPTNFRSLVDLF
hCoV-19/India/G -----------------------------------------------NKPTNFRSLVDLF
hCoV-19/India/G -----------------------------------------------NKPTNFRSLVDLF
hCoV-19/India/G -----------------------------------------------NKPTNFRSLVDLF
hCoV-19/India/G -----------------------------------------------NKPTNFRSLVDLF
hCoV-19/India/G -----------------------------------------------NKPTNFRSLVDLF
hCoV-19/India/G -----------------------------------------------NKPTNFRSLVDLF
hCoV-19/India/G -----------------------------------------------NKPTNFRSLVDLF
hCoV-19/India/G -----------------------------------------------NKPTNFRSLVDLF
hCoV-19/India/G -----------------------------------------------NKPTNFRSLVDLF
hCoV-19/India/G -----------------------------------------------NKPTNFRSLVDLF
hCoV-19/India/G -----------------------------------------------NKPTNFRSLVDLF
hCoV-19/India/G -----------------------------------------------NKPTNFRSLVDLF
hCoV-19/India/G ----------------------------------------------GNKPTNFRSLVDLF
hCoV-19/India/G ----------------------KVYTF------------------PGNKPTNFRSLVDLF
hCoV-19/India/G -----------------------------------------------NKPTNFRSLVDLF
hCoV-19/India/G -----------------------------------------------NKPTNFRSLVDLF
hCoV-19/India/G -----------------------------------------------NKPTNFRSLVDLF
hCoV-19/India/G -----------------------------------------------NKPTNFRSLVDLF
hCoV-19/India/G -----------------------------------------------NKPTNFRSLVDLF
hCoV-19/India/G -----------------------------------------------NKPTNFRSLVDLF
hCoV-19/India/G -----------------------------------------------NKPTNFRSLVDLF
hCoV-19/India/G ---------------------------------------------PGNKPTNFRSLVDLF
hCoV-19/India/G ---------------------------------------------PGNKPTNFRSLVDLF
hCoV-19/India/G -----------------------------------------------NKPTNFRSLVDLF
hCoV-19/India/G ----------------------------------------------GNKPTNFRSLVDLF
hCoV-19/India/G ----------------------------------------------GNKPTNFRSLVDLF
hCoV-19/India/G -----------------------------------------------NKPTNFRSLVDLF
hCoV-19/India/G ---------------------------------------------PGNKPTNFRSLVDLF
hCoV-19/India/T ----------------------------------------------------FRSLVDLF
hCoV-19/India/U --------------------------F------------------PGNKPTNFRSLVDLF
hCoV-19/India/W -----------------------------------------------NKPTNFRSLVDLF
hCoV-19/India/G -----------------------------------------------NKPTNFRSLVDLF
hCoV-19/India/M -----------------------------------------------NKPTNFRSLVDLF
hCoV-19/India/M -----------------------------------------------NKPTNFRSLVDLF
hCoV-19/India/G ----------------------------------------------GNKPTNFRSLVDLF
hCoV-19/India/G ----------------------------------------------GNKPTNFRSLVDLF
hCoV-19/India/G ----------------------------------------------GNKPTNFRSLVDLF
hCoV-19/India/M ---------------------LKVYTF------------------PGNKPTNFRSLVDLF
hCoV-19/India/M ------------------------------------------------KPTNFRSLVDLF
hCoV-19/India/M -----------------------------------------------NKPTNFRSLVDLF
hCoV-19/India/T ----------------------------------------------------FRSLVDLF
hCoV-19/India/T ----------------------------------------------------FRSLVDLF
hCoV-19/India/G -----------------------------------------------NKPTNFRSLVDLF
hCoV-19/India/G -----------------------------------------------NKPTNFRSLVDLF
hCoV-19/India/G -----------------------------------------------NKPTNFRSLVDLF
hCoV-19/India/G -----------------------------------------------NKPTNFRSLVDLF
hCoV-19/India/G -----------------------------------------------NKPTNFRSLVDLF
hCoV-19/India/W ----------------------KVYTF------------------PGNKPTNFRSLVDLF
hCoV-19/India/G -----------------------------------------------NKPTNFRSLVDLF
hCoV-19/India/W ---------------------IKVYTF------------------PGNKPTNFRSLVDLF
hCoV-19/India/G -----------------------------------------------NKPTNFRSLVDLF
hCoV-19/India/G -----------------------------------------------NKPTNFRSLVDLF
hCoV-19/India/G -----------------------------------------------NKPTNFRSLVDLF
hCoV-19/India/G -----------------------------------------------NKPTNFRSLVDLF
hCoV-19/India/W ------------------------YTF------------------PGNKPTNFRSLVDLF
hCoV-19/India/W -------------------------TF------------------PGNKPTNFRSLVDLF
hCoV-19/India/W ----------------------KVYTF------------------PGNKPTNFRSLVDLF
hCoV-19/India/G -----------------------------------------------NKPTNFRSLVDLF
hCoV-19/India/G -----------------------------------------------NKPTNFRSLVDLF
hCoV-19/India/G -----------------------------------------------NKPTNFRSLVDLF
hCoV-19/India/O ----------------------KVYTF------------------PGNKPTNFRSLVDLF
hCoV-19/India/O ---------------------LKVYTF------------------PGNKPTNFRSLVDLF
hCoV-19/India/W ---------------------LKVYTF------------------PGNKPTNFRSLVDLF
hCoV-19/India/U ---------------------LKVYTF------------------PGNKPTNFRSLVDLF
hCoV-19/India/U ----------------------KVYTF------------------PGNKPTNFRSLVDLF
hCoV-19/India/U ----------------------KVYTF------------------PGNKPTNFRSLVDLF
hCoV-19/India/U -------------------------TF------------------PGNKPTNFRSLVDLF
hCoV-19/India/U ---------------------FKVYTF------------------PGNKPTNFRSLVDLF
hCoV-19/India/U -------------------------TF------------------PGNKPTNFRSLVDLF
hCoV-19/India/G -----------------------------------------------NKPTNFRSLVDLF
hCoV-19/India/G -----------------------------------------------NKPTNFRSLVDLF
hCoV-19/India/G -----------------------------------------------NKPTNFRSLVDLF
hCoV-19/India/G -----------------------------------------------NKPTNFRSLVDLF
hCoV-19/India/G -----------------------VYTF------------------PGNKPTNFRSLVDLF
hCoV-19/India/W -------------------------TF------------------PGNKPTNFRSLVDLF
hCoV-19/India/W -------------------------TF------------------PGNKPTNFRSLVDLF
hCoV-19/India/W -------------------------TF------------------PGNKPTNFRSLVDLF
hCoV-19/India/W -------------------------TF------------------PGNKPTNFRSLVDLF
hCoV-19/India/R ------------------------YTF------------------PGNKPTNFRSLVDLF
hCoV-19/India/W ---------------------LKVYTF------------------PGNKPTNFRSLVDLF
hCoV-19/India/W ---------------------IKVYTF------------------PGNKPTNFRSLVDLF
hCoV-19/India/W ---------------------LKVYTF------------------PGNKPTNFRSLVDLF
hCoV-19/India/W ---------------------LKVYTF------------------PGNKPTNFRSLVDLF
hCoV-19/India/W ------------------------YTF------------------PGNKPTNFRSLVDLF
hCoV-19/India/W ----------------------KVYTF------------------PGNKPTNFRSLVDLF
hCoV-19/India/W ---------------------LKVYTF------------------PGNKPTNFRSLVDLF
hCoV-19/India/W ------------------------YTF------------------PGNKPTNFRSLVDLF
hCoV-19/India/W -----------------------VYTF------------------PGNKPTNFRSLVDLF
hCoV-19/India/T ----------------------------------------------------FRSLVDLF
hCoV-19/India/T ----------------------------------------------------FRSLVDLF
hCoV-19/India/W -------------------------TF------------------PGNKPTNFRSLVDLF
hCoV-19/India/G --------------------------F------------------PGNKPTNFRSLVDLF
hCoV-19/India/G ------------------------YTF------------------PGNKPTNFRSLVDLF
hCoV-19/India/G ------------------------YTF------------------PGNKPTNFRSLVDLF
hCoV-19/India/G ----------------------KVYTF------------------PGNKPTNFRSLVDLF
hCoV-19/India/W ------------------------YTF------------------PGNKPTNFRSLVDLF
hCoV-19/India/W ---------------------IKVYTF------------------PGNKPTNFRSLVDLF
hCoV-19/India/W ---------------------LKVYTF------------------PGNKPTNFRSLVDLF
hCoV-19/India/W ------------------------YTF------------------PGNKPTNFRSLVDLF
hCoV-19/India/G -----------------------------------------------NKPTNFRSLVDLF
hCoV-19/India/G -----------------------------------------------NKPTNFRSLVDLF
hCoV-19/India/M ------------------------------------------------------------
hCoV-19/India/O ---------------------------------------------PGNKPTNFRSLVDLF
hCoV-19/India/G -----------------------------------------------NKPTNFRSLVDLF
hCoV-19/India/G -----------------------------------------------NKPTNFRSLVDLF
hCoV-19/India/G -----------------------------------------------NKPTNFRSLVDLF
hCoV-19/India/G -----------------------------------------------NKPTNFRSLVDLF
hCoV-19/India/G -----------------------------------------------NKPTNFRSLVDLF
hCoV-19/India/G -----------------------------------------------NKPTNFRSLVDLF
hCoV-19/India/G -----------------------------------------------NKPTNFRSLVDLF
hCoV-19/India/G -----------------------------------------------NKPTNFRSLVDLF
hCoV-19/India/G -----------------------------------------------NKPTNFRSLVDLF
hCoV-19/India/G -----------------------------------------------NKPTNFRSLVDLF
hCoV-19/India/G -----------------------------------------------NKPTNFRSLVDLF
hCoV-19/India/G -----------------------------------------------NKPTNFRSLVDLF
hCoV-19/India/G -----------------------------------------------NKPTNFRSLVDLF
hCoV-19/India/G -----------------------------------------------NKPTNFRSLVDLF
hCoV-19/India/G -----------------------------------------------NKPTNFRSLVDLF
hCoV-19/India/G -----------------------------------------------NKPTNFRSLVDLF
hCoV-19/India/G -----------------------------------------------NKPTNFRSLVDLF
hCoV-19/India/G ----------------------------------------------GNKPTNFRSLVDLF
hCoV-19/India/G ----------------------------------------------GNKPTNFRSLVDLF
hCoV-19/India/G -----------------------------------------------NKPTNFRSLVDLF
hCoV-19/India/G -----------------------------------------------NKPTNFRSLVDLF
hCoV-19/India/G -----------------------------------------------NKPTNFRSLVDLF
hCoV-19/India/G -----------------------------------------------NKPTNFRSLVDLF
hCoV-19/India/G -----------------------------------------------NKPTNFRSLVDLF
hCoV-19/India/G -----------------------------------------------NKPTNFRSLVDLF
hCoV-19/India/G -----------------------------------------------NKPTNFRSLVDLF
hCoV-19/India/G -----------------------------------------------NKPTNFRSLVDLF
hCoV-19/India/G ----------------------------------------------GNKPTNFRSLVDLF
hCoV-19/India/G ----------------------------------------------GNKPTNFRSLVDLF
hCoV-19/India/G -----------------------------------------------NKPTNFRSLVDLF
hCoV-19/India/G -----------------------------------------------NKPTNFRSLVDLF
hCoV-19/India/G -----------------------------------------------NKPTNFRSLVDLF
hCoV-19/India/G -----------------------------------------------NKPTNFRSLVDLF
hCoV-19/India/G -----------------------------------------------NKPTNFRSLVDLF
hCoV-19/India/G -----------------------------------------------NKPTNFRSLVDLF
hCoV-19/India/G -----------------------------------------------NKPTNFRSLVDLF
hCoV-19/India/G -----------------------------------------------NKPTNFRSLVDLF
hCoV-19/India/G -----------------------------------------------NKPTNFRSLVDLF
hCoV-19/India/G -----------------------------------------------NKPTNFRSLVDLF
hCoV-19/India/G -----------------------------------------------NKPTNFRSLVDLF
hCoV-19/India/G -----------------------------------------------NKPTNFRSLVDLF
hCoV-19/India/G -----------------------------------------------NKPTNFRSLVDLF
hCoV-19/India/G -----------------------------------------------NKPTNFRSLVDLF
hCoV-19/India/G -----------------------------------------------NKPTNFRSLVDLF
hCoV-19/India/G -----------------------------------------------NKPTNFRSLVDLF
hCoV-19/India/G -----------------------------------------------NKPTNFRSLVDLF
hCoV-19/India/G -----------------------------------------------NKPTNFRSLVDLF
hCoV-19/India/G -----------------------------------------------NKPTNFRSLVDLF
hCoV-19/India/G -----------------------------------------------NKPTNFRSLVDLF
hCoV-19/India/G -----------------------------------------------NKPTNFRSLVDLF
hCoV-19/India/G -----------------------------------------------NKPTNFRSLVDLF
hCoV-19/India/G -----------------------------------------------NKPTNFRSLVDLF
hCoV-19/India/G -----------------------------------------------NKPTNFRSLVDLF
hCoV-19/India/G -----------------------------------------------NKPTNFRSLVDLF
hCoV-19/India/G -----------------------------------------------NKPTNFRSLVDLF
hCoV-19/India/G -----------------------------------------------NKPTNFRSLVDLF
hCoV-19/India/G -----------------------------------------------NKPTNFRSLVDLF
hCoV-19/India/M -----------------------VYTF------------------PGNKPTNFRSLVDLF
hCoV-19/India/G -----------------------------------------------NKPTNFRSLVDLF
hCoV-19/India/W ---------------------IKVYTF------------------PGNKPTNFRSLVDLF
hCoV-19/India/G ----------------------------------------------GNKPTNFRSLVDLF
hCoV-19/India/W ----------------------KVYTF------------------PGNKPTNFRSLVDLF
hCoV-19/India/W ----------------------KVYTF------------------PGNKPTNFRSLVDLF
hCoV-19/India/W -----------------------VYTF------------------PGNKPTNFRSLVDLF
hCoV-19/India/M -----------------------------------------------NKPTNFRSLVDLF
hCoV-19/India/M -----------------------------------------------NKPTNFRSLVDLF
hCoV-19/India/M -----------------------------------------------NKPTNFRSLVDLF
hCoV-19/India/W ---------------------LKVYTF------------------PGNKPTNFRSLVDLF
hCoV-19/India/W -------------------------TF------------------PGNKPTNFRSLVDLF
hCoV-19/India/W ---------------------IKVYTF------------------PGNKPTNFRSLVDLF
hCoV-19/India/W ---------------------IKVYTF------------------PGNKPTNFRSLVDLF
hCoV-19/India/G -----------------------------------------------NKPTNFRSLVDLF
hCoV-19/India/G -----------------------------------------------NKPTNFRSLVDLF
hCoV-19/India/G -----------------------------------------------NKPTNFRSLVDLF
hCoV-19/India/O -----------------------VYTF------------------PGNKPTNFRSLVDLF
hCoV-19/India/G ------------------------------------------------KPTNFRSLVDLF
hCoV-19/India/G -----------------------------------------------NKPTNFRSLVDLF
hCoV-19/India/G -------------------------------------------------PTNFRSLVDLF
hCoV-19/India/M ------------------------------------------------------------
hCoV-19/India/K -------------------------------------------------PTNFRSLVDLF
hCoV-19/India/K -----------------------------------------------NKPTNFRSLVDLF
hCoV-19/India/U ------------------------FYI------------------PTNKPTNFRSLVDLF
hCoV-19/India/G --------------------------------------------------TNFRSLVDLF
hCoV-19/India/W ---------------------FKVYTF------------------PGNKPTNFRSLVDLF
hCoV-19/India/M -----------------------------------------------NKPTNFRSLVDLF
hCoV-19/India/G -----------------------------------------------NKPTNFRSLVDLF
hCoV-19/India/W ---------------------IKVYTF------------------PGNKPTNFRSLVDLF
hCoV-19/India/G -----------------------------------------------NKPTNFRSLVDLF
hCoV-19/India/M -----------------------------------------------NKPTNFRSLVDLF
hCoV-19/India/M -----------------------------------------------NKPTNFRSLVDLF
hCoV-19/India/M -----------------------------------------------NKPTNFRSLVDLF
hCoV-19/India/M -----------------------------------------------NKPTNFRSLVDLF
hCoV-19/India/M -----------------------------------------------NKPTNFRSLVDLF
hCoV-19/India/M -----------------------------------------------NKPTNFRSLVDLF
hCoV-19/India/M ---------------------IKVYTF------------------PGNKPTNFRSLVDLF
hCoV-19/India/M -----------------------------------------------NKPTNFRSLVDLF
hCoV-19/India/M -----------------------------------------------NKPTNFRSLVDLF
hCoV-19/India/M --------------------------F------------------PGNKPTNFRSLVDLF
hCoV-19/India/M -----------------------------------------------KKPTNFRSLVDLF
hCoV-19/India/M -----------------------VYTF------------------PGNKPTNFRSLVDLF
hCoV-19/India/M ------------------------------------------------KPTNFRSLVDLF
hCoV-19/India/M ----------------------KVYTF------------------PGNKPTNFRSLVDLF
hCoV-19/India/M ---------------------FKVYTF------------------PGNKPTNFRSLVDLF
hCoV-19/India/M -----------------------------------------------NKPTNFRSLVDLF
hCoV-19/India/M -----------------------------------------------NKPTNFRSLVDLF
hCoV-19/India/M -----------------------------------------------NKPTNFRSLVDLF
hCoV-19/India/M ---------------------LKVYTF------------------PGNKPTNFRSLVDLF
hCoV-19/India/M ---------------------LKVYTF------------------PGNKPTNFRSLVDLF
hCoV-19/India/M ------------------------YTF------------------PGNKPTNFRSLVDLF
hCoV-19/India/M ------------------------YTF------------------PGNKPTNFRSLVDLF
hCoV-19/India/G -----------------------------------------------NKPTNFRSLVDLF
hCoV-19/India/W ---------------------------------------------PGNKPTNFRSLVDLF
hCoV-19/India/M ----------------------KVYTF------------------PGNKPTNFRSLVDLF
hCoV-19/India/M ---------------------FKVYTF------------------PGNKPTNFRSLVDLF
hCoV-19/India/M ------------------------YTF------------------PGNKPTNFRSLVDLF
hCoV-19/India/M ---------------------IKVYTF------------------PGNKPTNFRSLVDLF
hCoV-19/India/M -----------------------------------------------NKPTNFRSLVDLF
hCoV-19/India/M -----------------------------------------------NKPTNFRSLVDLF
hCoV-19/India/M ------------------------YTF------------------PGNKPTNFRSLVDLF
hCoV-19/India/M ------------------------------------------------KPTNFRSLVDLF
hCoV-19/India/M ---------------------LKVYTF------------------PGNKPTNFRSLVDLF
hCoV-19/India/M ---------------------IKVYTF------------------PGNKPTNFRSLVDLF
hCoV-19/India/M ------------------------YTF------------------PGNKPTNFRSLVDLF
hCoV-19/India/M ---------------------------------------------PMYKPTNFRSLVDLF
hCoV-19/India/T ----------------------------------------------------FRSLVDLF
hCoV-19/India/T ----------------------------------------------------FRSLVDLF
hCoV-19/India/T ----------------------------------------------------FRSLVDLF
hCoV-19/India/T ----------------------------------------------------FRSLVDLF
hCoV-19/India/T ----------------------------------------------------FRSLVDLF
hCoV-19/India/T ----------------------------------------------------FRSLVDLF
hCoV-19/India/T ----------------------------------------------------FRSLVDLF
hCoV-19/India/U -------------------------TF------------------PGNKPTNFRSLVDLF
hCoV-19/India/U -------------------------TF------------------PGNKPTNFRSLVDLF
hCoV-19/India/K ----------------------KVYTF------------------PGNKPTNFRSLVDLF
hCoV-19/India/W -------------------------TF------------------PGNKPTNFRSLVDLF
hCoV-19/India/K --------------------------F------------------PGNKPTNFRSLVDLF
hCoV-19/India/H -----------------------------------------------KKPTNFRSLVDLF
hCoV-19/India/T ----------------------------------------------------FRSLVDLF
hCoV-19/India/T ----------------------------------------------------FRSLVDLF
hCoV-19/India/T ----------------------------------------------------FRSLVDLF
hCoV-19/India/K -----------------------------------------------NKPTNFRSLVDLF
hCoV-19/India/T -------------------------------------------------PTNFRSLVDLF
hCoV-19/India/T -------------------------------------------------PTNFRSLVDLF
hCoV-19/India/U ------------------------------------------------KPTNFRSLVDLF
hCoV-19/India/U ----------------------------------------------GNKPTNFRSLVDLF
hCoV-19/India/W -------------------------TF------------------PGNKPTNFRSLVDLF
hCoV-19/India/W --------------------------F------------------PGNKPTNFRSLVDLF
hCoV-19/India/O ------------------------YTF------------------PGNKPTNFRSLVDLF
hCoV-19/India/O ------------------------YTF------------------PGNKPTNFRSLVDLF
hCoV-19/India/O ------------------------YTF------------------PGNKPTNFRSLVDLF
hCoV-19/India/O ------------------------------------------------KPTNFRSLVDLF
hCoV-19/India/O ----------------------KVYTF------------------PGNKPTNFRSLVDLF
hCoV-19/India/T ----------------------------------------------------FRSLVDLF
hCoV-19/India/T ----------------------------------------------------FRSLVDLF
hCoV-19/India/T ----------------------------------------------------FRSLVDLF
hCoV-19/India/T ----------------------------------------------------FRSLVDLF
hCoV-19/India/T -------------------------------------------------PTNFRSLVDLF
hCoV-19/India/T -------------------------------------------------PTNFRSLVDLF
hCoV-19/India/T ----------------------------------------------------FRSLVDLF
hCoV-19/India/T ----------------------------------------------------FRSLVDLF
hCoV-19/India/M ------------------------------------------------KPTNFRSLVDLF
hCoV-19/India/M -----------------------------------------------NKPTNFRSLVDLF
hCoV-19/India/M ---------------------IKVYTF------------------PGNKPTNFRSLVDLF
hCoV-19/India/M -----------------------------------------------NKPTNFRSLVDLF
hCoV-19/India/M ----------------------------------------------GNKPTNFRSLVDLF
hCoV-19/India/M -----------------------------------------------NKPTNFRSLVDLF
hCoV-19/India/M ----------------------KVYTF------------------PGNKPTNFRSLVDLF
hCoV-19/India/G ----------------------------------------------GNKPTNFRSLVDLF
hCoV-19/India/M ---------------------IKVYTF------------------PGNKPTNFRSLVDLF
hCoV-19/India/M ---------------------FKVYTF------------------PGNKPTNFRSLVDLF
hCoV-19/India/M ----------------------KVYTF------------------QGNKPTNFRSLVDLF
hCoV-19/India/M -----------------------------------------------NKPTNFRSLVDLF
hCoV-19/India/O ----------------------KVYTF------------------PGNKPTNFRSLVDLF
hCoV-19/India/H ---------------------LKVYTF------------------PGNKPTNFRSLVDLF
hCoV-19/India/U ----------------------------------------------GNKPTNFRSLVDLF
hCoV-19/India/K ---------------------LKVYTF------------------PGNKPTNFRSLVDLF
hCoV-19/India/O ----------------------KVYTF------------------PGNKPTNFRSLVDLF
hCoV-19/India/O ----------------------KVYTF------------------PGNKPTNFRSLVDLF
hCoV-19/India/K ----------------------------------------------GYKPTNFRSLVDLF
hCoV-19/India/O ---------------------LKVYTF------------------PGNKPTNFRSLVDLF
hCoV-19/India/T ----------------------------------------------------FRSLVDLF
hCoV-19/India/T ----------------------------------------------------FRSLVDLF
hCoV-19/India/T ----------------------------------------------------FRSLVDLF
hCoV-19/India/T ----------------------------------------------------FRSLVDLF
hCoV-19/India/T -------------------------------------------------PTNFRSLVDLF
hCoV-19/India/T ----------------------------------------------------FRSLVDLF
hCoV-19/India/T ----------------------------------------------------FRSLVDLF
hCoV-19/India/T ----------------------------------------------------FRSLVDLF
hCoV-19/India/T ----------------------------------------------------FRSLVDLF
hCoV-19/India/T -------------------------------------------------PTNFRSLVDLF
hCoV-19/India/T -------------------------------------------------PTNFRSLVDLF
hCoV-19/India/M ----------------------------------------------GYKPTNFRSLVDLF
hCoV-19/India/T -------------------------------------------------PTNFRSLVDLF
hCoV-19/India/M ----------------------KVYTF------------------LGNKPTNFRSLVDLF
hCoV-19/India/U ----------------------KVYTF------------------PGNKPTNFRSLVDLF
hCoV-19/India/U ----------------------------------------------GNKPTNFRSLVDLF
hCoV-19/India/M ---------------------------------------------PMYKPTNFRSLVDLF
hCoV-19/India/T -------------------------------------------------PTNFRSLVDLF
hCoV-19/India/U ----------------------------------------------GNKPTNFRSLVDLF
hCoV-19/India/W -----------------------VYTF------------------PGNKPTNFRSLVDLF
hCoV-19/India/M ------------------------------------------------------------
hCoV-19/India/M ------------------------------------------------------------
hCoV-19/India/M ------------------------------------------------------------
hCoV-19/India/M ------------------------------------------------------------
hCoV-19/India/M ------------------------------------------------------------
hCoV-19/India/M ------------------------------------------------------------
hCoV-19/India/M ------------------------------------------------------------
hCoV-19/India/M ------------------------------------------------------------
hCoV-19/India/M ------------------------------------------------------------
hCoV-19/India/M ------------------------------------------------------------
hCoV-19/India/M ------------------------------------------------------------
hCoV-19/India/M ------------------------------------------------------------
hCoV-19/India/M ------------------------------------------------------------
hCoV-19/India/W ----------------------------------------------GNKPTNFRSLVDLF
hCoV-19/India/G -----------------------------------------------NKPTNFRSLVDLF
hCoV-19/India/W -------------------------TF------------------PGNKPTNFRSLVDLF
hCoV-19/India/G -----------------------------------------------NKPTNFRSLVDLF
hCoV-19/India/M -----------------------------------------------NKPTNFRSLVDLF
hCoV-19/India/M -----------------------------------------------NKPTNFRSLVDLF
hCoV-19/India/M ----------------------KVYTF------------------PGNKPTNFRSLVDLF
hCoV-19/India/W -----------------------------------------------NKPTNFRSLVDLF
hCoV-19/India/G -----------------------------------------------NKPTNFRSLVDLF
hCoV-19/India/W ----------------------KVYTF------------------PGNKPTNFRSLVDLF
hCoV-19/India/M -----------------------------------------------NKPTNFRSLVDLF
hCoV-19/India/M -----------------------------------------------NKPTNFRSLVDLF
hCoV-19/India/G -----------------------------------------------NKPTNFRSLVDLF
hCoV-19/India/G -----------------------------------------------NKPTNFRSLVDLF
hCoV-19/India/G -----------------------------------------------NKPTNFRSLVDLF
hCoV-19/India/M ---------------------FKVYTF------------------PGNKPTNFRSLVDLF
hCoV-19/India/K ---------------------------------------------------NFRSLVDLF
hCoV-19/India/K -------------------------------------------------PTNFRSLVDLF
hCoV-19/India/T ----------------------------------------------------FRSLVDLF
hCoV-19/India/T ----------------------------------------------------FRSLVDLF
hCoV-19/India/K -----------------------VYTF------------------PGNKPTNFRSLVDLF
hCoV-19/India/K ----------------------------------------------GNKPTNFRSLVDLF
hCoV-19/India/K ----------------------KVYTF------------------PGNKPTNFRSLVDLF
hCoV-19/India/K -----------------------VYTF------------------PGNKPTNFRSLVDLF
hCoV-19/India/K -----------------------VYTF------------------PGNKPTNFRSLVDLF
hCoV-19/India/K ------------------------------------------------KPTNFRSLVDLF
hCoV-19/India/K -----------------------------------------------NKPTNFRSLVDLF
hCoV-19/India/K -----------------------------------------------NKPTNFRSLVDLF
hCoV-19/India/K -------------------------TY------------------TGNKPTNFRSLVDLF
hCoV-19/India/K ----------------------KGYTF------------------PGNKPTNFRSLVDLF
hCoV-19/India/K ------------------------------------------------KPTNFRSLVDLF
hCoV-19/India/K ----------------------KVYTF------------------PGNKPTNFRSLVDLF
hCoV-19/India/T ----------------------------------------------------FRSLVDLF
hCoV-19/India/K ----------------------------------------------GNKPTNFRSLVDLF
hCoV-19/India/K ----------------------------------------------GNKPTNFRSLVDLF
hCoV-19/India/K ----------------------KVYTF------------------PGNIPTNFRSLVDLF
hCoV-19/India/K ------------------------------------------------KPTNFRSLVDLF
hCoV-19/India/T ----------------------------------------------------FRSLVDLF
hCoV-19/India/U -----------------------------------------------NKPTNFRSLVDLF
hCoV-19/India/W ------------------------YTF------------------PGNKPTNFRSLVDLF
hCoV-19/India/M -----------------------------------------------NKPTNFRSLVDLF
hCoV-19/India/W ---------------------LKVYTF------------------PGNKPTNFRSLVDLF
hCoV-19/India/M -----------------------------------------------NKPTNFRSLVDLF
hCoV-19/India/G ------------------------YTF------------------PGNKPTNFRSLVDLF
hCoV-19/India/M ------------------------------------------------------------
hCoV-19/India/T -------------------------------------------------PTNFRSLVDLF
hCoV-19/India/T -------------------------------------------------PTNFRSLVDLF
hCoV-19/India/M ------------------------------------------------KPTNFRSLVDLF
hCoV-19/India/D ------------------------------------------------KPTNFRSLVDLF
hCoV-19/India/W ---------------------LKVYTF------------------PGNKPTNFRSLVDLF
hCoV-19/India/D ---------------------LKVYTF------------------PGNKPTNFRSLVDLF
hCoV-19/India/W ----------------------KVYTF------------------PGNKPTNFRSLVDLF
hCoV-19/India/W ---------------------LKVYTF------------------PGNKPTNFRSLVDLF
hCoV-19/India/M -----------------------------------------------NKPTNFRSLVDLF
hCoV-19/India/M -----------------------------------------------NKPTNFRSLVDLF
hCoV-19/India/M -------------------------TF------------------PGNKPTNFRSLVDLF
hCoV-19/India/G -----------------------------------------------NKPTNFRSLVDLF
hCoV-19/India/H ------------------------YTF------------------PGNKPTNFRSLVDLF
hCoV-19/India/H ----------------------KVYTF------------------PGNKPTNFRSLVDLF
hCoV-19/India/U ---------------------FKVYTF------------------PGNKPTNFRSLVDLF
hCoV-19/India/U ---------------------IKVYTF------------------PGNKPTNFRSLVDLF
hCoV-19/India/U ---------------------LKVYTF------------------PGNKPTNFRSLVDLF
hCoV-19/India/H ---------------------IKVYTF------------------PGNKPTNFRSLVDLF
hCoV-19/India/U ---------------------------------------------PGNKPTNFRSLVDLF
hCoV-19/India/G -----------------------------------------------NKPTNFRSLVDLF
hCoV-19/India/G -----------------------------------------------NKPTNFRSLVDLF
hCoV-19/India/G -----------------------------------------------NKPTNFRSLVDLF
hCoV-19/India/G -----------------------------------------------NKPTNFRSLVDLF
hCoV-19/India/G -----------------------VYTF------------------PGNKPTNFRSLVDLF
hCoV-19/India/G -----------------------------------------------NKPTNFRSLVDLF
hCoV-19/India/G -----------------------------------------------NKPTNFRSLVDLF
hCoV-19/India/G -----------------------------------------------NKPTNFRSLVDLF
hCoV-19/India/G -----------------------------------------------NKPTNFRSLVDLF
hCoV-19/India/G -----------------------------------------------NKPTNFRSLVDLF
hCoV-19/India/G -----------------------------------------------NKPTNFRSLVDLF
hCoV-19/India/G -----------------------------------------------NKPTNFRSLVDLF
hCoV-19/India/G -----------------------------------------------NKPTNFRSLVDLF
hCoV-19/India/G -----------------------------------------------NKPTNFRSLVDLF
hCoV-19/India/G -----------------------------------------------NKPTNFRSLVDLF
hCoV-19/India/G -----------------------------------------------NKPTNFRSLVDLF
hCoV-19/India/G -----------------------------------------------NKPTNFRSLVDLF
hCoV-19/India/G -----------------------------------------------NKPTNFRSLVDLF
hCoV-19/India/G -----------------------------------------------NKPTNFRSLVDLF
hCoV-19/India/U -----------------------------------------------NKPTNFRSLVDLF
hCoV-19/India/G -----------------------------------------------NKPTNFRSLVDLF
hCoV-19/India/G -----------------------------------------------NKPTNFRSLVDLF
hCoV-19/India/G -----------------------------------------------NKPTNFRSLVDLF
hCoV-19/India/G -----------------------------------------------NKPTNFRSLVDLF
hCoV-19/India/G -----------------------------------------------NKPTNFRSLVDLF
hCoV-19/India/G -----------------------------------------------NKPTNFRSLVDLF
hCoV-19/India/G ----------------------------------------------GNKPTNFRSLVDLF
hCoV-19/India/G ----------------------------------------------GNKPTNFRSLVDLF
hCoV-19/India/G ---------------------------------------------------NFRSLVDLF
hCoV-19/India/G ----------------------------------------------GNKPTNFRSLVDLF
hCoV-19/India/G -----------------------------------------------NKPTNFRSLVDLF
hCoV-19/India/G -----------------------------------------------NKPTNFRSLVDLF
hCoV-19/India/G ----------------------KVYTF------------------PGNKPTNFRSLVDLF
hCoV-19/India/G -----------------------------------------------NKPTNFRSLVDLF
hCoV-19/India/G -----------------------------------------------NKPTNFRSLVDLF
hCoV-19/India/G -----------------------------------------------NKPTNFRSLVDLF
hCoV-19/India/G -----------------------------------------------NKPTNFRSLVDLF
hCoV-19/India/G -----------------------------------------------NKPTNFRSLVDLF
hCoV-19/India/G -----------------------------------------------NKPTNFRSLVDLF
hCoV-19/India/G -----------------------------------------------NKPTNFRSLVDLF
hCoV-19/India/K -------------------------------------------------------LVDLF
hCoV-19/India/G -----------------------------------------------NKPTNFRSLVDLF
hCoV-19/India/G -----------------------------------------------NKPTNFRSLVDLF
hCoV-19/India/G ----------------------------------------------GNKPTNFRSLVDLF
hCoV-19/India/G -----------------------------------------------NKPTNFRSLVDLF
hCoV-19/India/G -----------------------------------------------NKPTNFRSLVDLF
hCoV-19/India/G -----------------------------------------------NKPTNFRSLVDLF
hCoV-19/India/G -----------------------------------------------NKPTNFRSLVDLF
hCoV-19/India/G -----------------------------------------------NKPTNFRSLVDLF
hCoV-19/India/G -----------------------------------------------NKPTNFRSLVDLF
hCoV-19/India/G -----------------------------------------------NKPTNFRSLVDLF
hCoV-19/India/G -----------------------------------------------NKPTNFRSLVDLF
hCoV-19/India/U ----------------------------------------------GNKPTNFRSLVDLF
hCoV-19/India/M ---------------------LKVYTF------------------PGNKPTNFRSLVDLF
hCoV-19/India/M ----------------------------------------------GNKPTNFRSLVDLF
hCoV-19/India/M ----------------------KVYTF------------------PGNKPTNFRSLVDLF
hCoV-19/India/T -------------------------------------------------PTNFRSLVDLF
hCoV-19/India/M -----------------------------------------------NKPTNFRSLVDLF
hCoV-19/India/G -----------------------------------------------NKPTNFRSLVDLF
hCoV-19/India/G -----------------------------------------------NKPTNFRSLVDLF
hCoV-19/India/K -----------------------------------------------NKPTNFRSLVDLF
hCoV-19/India/K ------------------------------------------------KPTNFRSLVDLF
hCoV-19/India/U ----------------------------------------------GNKPTNFRSLVDLF
hCoV-19/India/D ---------------------LKVYTF------------------PGNKPTNFRSLVDLF
hCoV-19/India/M ----------------------KVYTF------------------PGNKPTNFRSLVDLF
hCoV-19/India/M -----------------------------------------------NKPTNFRSLVDLF
hCoV-19/India/M -----------------------------------------------NKPTNFRSLVDLF
hCoV-19/India/U ----------------------------------------------GNKPTNFRSLVDLF
hCoV-19/India/G -----------------------------------------------NKPTNFRSLVDLF
hCoV-19/India/K -----------------------FFFFFFFKQKTAYEIECDWSSDVCSSDLNFRSLVDLF
hCoV-19/India/M ------------------------------------------------------------
hCoV-19/India/M ------------------------------------------------------------
hCoV-19/India/M ------------------------------------------------------------
hCoV-19/India/M ------------------------------------------------------------
hCoV-19/India/M ------------------------------------------------------------
hCoV-19/India/D -----------------------VYTF------------------PGNKPTNFRSLVDLF
hCoV-19/India/D ---------------------LKVYTF------------------PGNKPTNFRSLVDLF
hCoV-19/India/B -----------------------VYTF------------------PGNKPTNFRSLVDLF
hCoV-19/India/B ----------------------------------------------GNKPTNFRSLVDLF
hCoV-19/India/M -----------------------------------------------NKPTNFRSLVDLF
hCoV-19/India/M -----------------------------------------------TKPTNFRSLVDLF
hCoV-19/India/H ----------------------KVYTF------------------PGNKPTNFRSLVDLF
hCoV-19/India/H ---------------------LKVYTF------------------PGNKPTNFRSLVDLF
hCoV-19/India/H ----------------------KVYTF------------------PGNKPTNFRSLVDLF
hCoV-19/India/D -----------------------VYTF------------------PGNKPTNFRSLVDLF
hCoV-19/India/D -------------------------TF------------------PGNKPTNFRSLVDLF
hCoV-19/India/D ----------------------KVYTF------------------PGNKPTNFRSLVDLF
hCoV-19/India/D ----------------------KVYTF------------------PGNKPTNFRSLVDLF
hCoV-19/India/D ---------------------------------------------PGNKPTNFRSLVDLF
hCoV-19/India/K -------------------------------------------------------LVDLF
hCoV-19/India/M -----------------------------------------------NKPTNFRSLVDLF
hCoV-19/India/G -----------------------------------------------NKPTNFRSLVDLF
hCoV-19/India/D -----------------------VYTF------------------PGNKPTNFRSLVDLF
hCoV-19/India/D ----------------------KVYTF------------------PGNKPTNFRSLVDLF
hCoV-19/India/D -----------------------VYTF------------------PGNKPTNFRSLVDLF
hCoV-19/India/D ------------------------YTF------------------PGNKPTNFRSLVDLF
hCoV-19/India/K ------------------------------------------------KPTNFRSLVDLF
hCoV-19/India/M --------------------------F------------------LGNKPTNFRSLVDLF
hCoV-19/India/D ----------------------------------------------GNKPTNFRSLVDLF
hCoV-19/India/D ------------------------------------------------KPTNFRSLVDLF
hCoV-19/India/M -----------------------------------------------NKPTNFRSLVDLF
hCoV-19/India/M -----------------------------------------------NKPTNFRSLVDLF
hCoV-19/India/T -------------------------------------------------PTNFRSLVDLF
hCoV-19/India/T -------------------------------------------------PTNFRSLVDLF
hCoV-19/India/H -----------------------------------------------NKPTNFRSLVDLF
hCoV-19/India/M ---------------------------------------------PGNKPTNFRSLVDLF
hCoV-19/India/U ----------------------KVYTF------------------PGNKPTNFRSLVDLF
hCoV-19/India/H -----------------------------------------------NKPTNFRSLVDLF
hCoV-19/India/M ------------------------------------------------------------
hCoV-19/India/D ---------------------LKVYTF------------------PGNKPTNFRSLVDLF
hCoV-19/India/D ---------------------LKVY-F------------------PGNKPTNFRSLVDLF
hCoV-19/India/D ------------------------YTF------------------PGNKPTNFRSLVDLF
hCoV-19/India/D ----------------------KVYTF------------------PGNKPTNFRSLVDLF
hCoV-19/India/D ------------------------YTF------------------PGNKPTNFRSLVDLF
hCoV-19/India/M ----------------------KVYTF------------------PGNKPTNFRSLVDLF
hCoV-19/India/D -----------------------------------------------NKPTNFRSLVDLF
hCoV-19/India/D ----------------------KVYTF------------------PGNKPTNFRSLVDLF
hCoV-19/India/D ---------------------LKVYTF------------------PGNKPTNFRSLVDLF
hCoV-19/India/D -----------------------VYTF------------------PGNKPTNFRSLVDLF
hCoV-19/India/M -----------------------------------------------NKPTNFRSLVDLF
hCoV-19/India/D -----------------------------------------------NKPTNFRSLVDLF
hCoV-19/India/M -----------------------------------------------NKPTNFRSLVDLF
hCoV-19/India/T ----------------------------------------------GNKPTNFRSLVDLF
hCoV-19/India/M -----------------------------------------------NKPTNFRSLVDLF
hCoV-19/India/M -----------------------------------------------NKPTNFRSLVDLF
hCoV-19/India/U --------------------------------------------------TNFRSLVDLF
hCoV-19/India/T -------------------------------------------------PTNFRSLVDLF
hCoV-19/India/D -----------------------VYTF------------------PGNKPTNFRSLVDLF
hCoV-19/India/M -----------------------------------------------NKPTNFRSLVDLF
hCoV-19/India/U ---------------------------------------------------NFRSLVDLF
hCoV-19/India/U ---------------------------------------------------NFRSLVDLF
hCoV-19/India/U ---------------------------------------------------NFRSLVDLF
hCoV-19/India/T -------------------------------------------------PTNFRSLVDLF
hCoV-19/India/D ----------------------KVYTF------------------PGNKPTNFRSLVDLF
hCoV-19/India/K -------------------------------------------------------LVDLF
hCoV-19/India/G -----------------------------------------------NKPTNFRSLVDLF
hCoV-19/India/G -----------------------------------------------NKPTNFRSLVDLF
hCoV-19/India/G -----------------------------------------------NKPTNFRSLVDLF
hCoV-19/India/G ----------------------KVYTF------------------PGNKPTNFRSLVDLF
hCoV-19/India/G ----------------------KVYTF------------------PGNKPTNFRSLVDLF
hCoV-19/India/G -----------------------------------------------NKPTNFRSLVDLF
hCoV-19/India/K --------------------LGDVYK---------------------------RQLVDLF
                                                                            

hCoV-19/India/U --------QLSISCRSV-LTNF--------KICVA-----VTRLHAC-------------
hCoV-19/India/U --------QLSISCRSV-LTNF--------KICVA-----VTRLHAC-------------
hCoV-19/India/U --------QLSISCRSV-LTNF--------KICVA-----VTRLHAC-------------
hCoV-19/India/U --------QLSISCRSV-LTNF--------KICVA-----VTRLHAC-------------
hCoV-19/India/L --------QLSISCRSV-LTNF--------KICVA-----VTRLHAC-------------
hCoV-19/India/U --------QLSISCRSV-LTNF--------KICVA-----VTRLHAC-------------
hCoV-19/India/U --------QLSISCRSV-LTNF--------KICVA-----VTRLHAC-------------
hCoV-19/India/L --------QLSISCRSV-LTNF--------KICVA-----VTRLHAC-------------
hCoV-19/India/K --------QLSISCRSV-LTNF--------KICVA-----VTRLHAC-------------
hCoV-19/India/K --------QLSISCRSV-LTNF--------KICVA-----VTRLHAC-------------
hCoV-19/India/K ----------SISCRSV-LTNF--------KICVA-----VTRLHAC-------------
hCoV-19/India/G ----------SISCRSV-LTNF--------KICVA-----VTRLHAC-------------
hCoV-19/India/G ----------SISCRSV-LTNF--------KICVA-----VTRLHAC-------------
hCoV-19/India/G ----------SISCRSV-LTNF--------KICVA-----VTRLHAC-------------
hCoV-19/India/K -----------ISCRSV-LTNF--------KICVA-----VTRLHAC-------------
hCoV-19/India/K --------QLSISCRSV-LTNF--------KICVA-----VTRLHAC-------------
hCoV-19/India/L --------QLSISCRSV-LTNF--------KICVA-----VTRLHAC-------------
hCoV-19/India/L --------QLSISCRSV-LTN---------KICVA-----VTRLHAC-------------
hCoV-19/India/O --------QLSISCRSV-LTNF--------KICVA-----VTRLHAC-------------
hCoV-19/India/O --------QLSISCRSV-LTNF--------KICVA-----VTRLHAC-------------
hCoV-19/India/O --------QLSISCRSV-LTNF--------KICVA-----VTRLHAC-------------
hCoV-19/India/O --------QLSISCRSV-LTNF--------KICVA-----VTRLHAC-------------
hCoV-19/India/O --------QLSISCRSV-LTNF--------KICVA-----VTRLHAC-------------
hCoV-19/India/O --------QLSISCRSV-LTNF--------KICVA-----VTRLHAC-------------
hCoV-19/India/O --------QLSISCRSV-LTNF--------KICVA-----VTRLHAC-------------
hCoV-19/India/O --------QLSISCRSV-LTNF--------KICVA-----VTRLHAC-------------
hCoV-19/India/O --------QLSISCRSV-LTNF--------KICVA-----VTRLHAC-------------
hCoV-19/India/O --------QLSISCRSV-LTNF--------KICVA-----VTRLHAC-------------
hCoV-19/India/W --------QLSISCRSV-LTNF--------KICVA-----VTRLHAC-------------
hCoV-19/India/O --------QLSISCRSV-LTNF--------KICVA-----VTRLHAC-------------
hCoV-19/India/O --------QLSISCRSV-LTNF--------KICVA-----VTRLHAC-------------
hCoV-19/India/U --------QLSISCRSV-LTNF--------KICVA-----VTRLHAC-------------
hCoV-19/India/T --------QLSISCRSV-LTNF--------KICVA-----VTRLHAC-------------
hCoV-19/India/T --------QLSISCRSV-LTNF--------KICVA-----VTRLHAC-------------
hCoV-19/India/K --------QLSISCRSV-LTNF--------KICVA-----VTRLHAC-------------
hCoV-19/India/T --------QLSISCRSV-LTNF--------KICVA-----VTRLHAC-------------
hCoV-19/India/T --------QLSISCRSV-LTNF--------KICVA-----VTRLHAC-------------
hCoV-19/India/T --------QLSISCRSV-LTNF--------KICVA-----VTRLHAC-------------
hCoV-19/India/W --------QLSISCRSV-LTNF--------KICVA-----VTRLHAC-------------
hCoV-19/India/T --------QLSISCRSV-LTNF--------KICVA-----VTRLHAC-------------
hCoV-19/India/T --------QLSISCRSV-LTNF--------KICVA-----VTRLHAC-------------
hCoV-19/India/T --------QLSISCRSV-LTNF--------KICVA-----VTRLHAC-------------
hCoV-19/India/U --------------RSV-LTNF--------KICVA-----VTRLHAC-------------
hCoV-19/India/T --------QLSISCRSV-LTNF--------KICVA-----VTRLHAC-------------
hCoV-19/India/T --------QLSISCRSV-LTNF--------KICVA-----VTRLHAC-------------
hCoV-19/India/M --------QLSISCRSV-LTNF--------KICVA-----VTRLHAC-------------
hCoV-19/India/T --------QLSISCRSV-LTNF--------KICVA-----VTRLHAC-------------
hCoV-19/India/T --------QLSISCRSV-LTNF--------KICVA-----VTRLHAC-------------
hCoV-19/India/T --------QLSISCRSV-LTNF--------KICVA-----VTRLHAC-------------
hCoV-19/India/T --------QLSISCRSV-LTNF--------KICVA-----VTRLHAC-------------
hCoV-19/India/K --------QLSISCRSV-LTNF--------KICVA-----VTRLHAC-------------
hCoV-19/India/T --------QLSISCRSV-LTNF--------KICVA-----VTRLHAC-------------
hCoV-19/India/T ---------LSISCRSV-LTNF--------KICVA-----VTRLHAC-------------
hCoV-19/India/T ---------LSISCRSV-LTNF--------KICVA-----VTRLHAC-------------
hCoV-19/India/T -----------ISCRSV-LTNF--------KICVA-----VTRLHAC-------------
hCoV-19/India/T --------QLSISCRSV-LTNF--------KICVA-----VTRLHAC-------------
hCoV-19/India/T --------QLSISCRSV-LTNF--------KICVA-----VTRLHAC-------------
hCoV-19/India/K --------QLSISCRSV-LTNF--------KICVA-----VTRLHAC-------------
hCoV-19/India/M --------QLSISCRSV-LTNF--------KICVA-----VTRLHAC-------------
hCoV-19/India/T --------QLSISCRSV-LTNF--------KICVA-----VTRLHAC-------------
hCoV-19/India/T --------QLSISCRSV-LTNF--------KICVA-----VTRLHAC-------------
hCoV-19/India/T --------QLSISCRSV-LTNF--------KICVA-----VTRLHAC-------------
hCoV-19/India/O --------QLSISCRSV-LTNF--------KICVA-----VTRLHAC-------------
hCoV-19/India/O --------QLSISCRSV-LTNF--------KICVA-----VTRLHAC-------------
hCoV-19/India/O --------QLSISCRSV-LTNF--------KICVA-----VTRLHAC-------------
hCoV-19/India/G --------QLSISCRSV-LTNF--------KICVA-----VTRLHAC-------------
hCoV-19/India/R --------QLSISCRSV-LTNF--------KICVA-----VTRLHAC-------------
hCoV-19/India/O --------QLSISCRSV-LTNF--------KICVA-----VTRLHAC-------------
hCoV-19/India/G --------QLSISCRSV-LTNF--------KICVA-----VTRLHAC-------------
hCoV-19/India/T --------QLSISCRSV-LTNF--------KICVA-----VTRLHAC-------------
hCoV-19/India/K ------------SCRSV-LTNF--------KICVA-----VTRLHAC-------------
hCoV-19/India/U --------------RSV-LTNF--------KICVA-----VTRLHAC-------------
hCoV-19/India/T ---------LSISCRSV-LTNF--------KICVA-----VTRLHAC-------------
hCoV-19/India/W -----------ISCRSV-LTNF--------KICVA-----VTRLHAC-------------
hCoV-19/India/T --------QLSISCRSV-LTNF--------KICVA-----VTRLHAC-------------
hCoV-19/India/T --------QLSISCRSV-LTNF--------KICVA-----VTRLHAC-------------
hCoV-19/India/H --------QLSISCRSV-LTNF--------KICVA-----VTRLHAC-------------
hCoV-19/India/T --------QLSISCRSV-LTNF--------KICVA-----VTRLHAC-------------
hCoV-19/India/T ---------LSISCRSV-LTNF--------KICVA-----VTRLHAC-------------
hCoV-19/India/K --------QLSISCRSV-LTNF--------KICVA-----VTRLHAC-------------
hCoV-19/India/K --------QLSISCRSV-LTNF--------KICVA-----VTRLHAC-------------
hCoV-19/India/K --------QLSISCRSV-LTNF--------KICVA-----VTRLHAC-------------
hCoV-19/India/H --------------RSV-LTNF--------KICVA-----VTRLHAC-------------
hCoV-19/India/K --------QLSISCRSV-LTNF--------KICVA-----VTRLHAC-------------
hCoV-19/India/K --------QLSISCRSV-LTNF--------KICVA-----VTRLHAC-------------
hCoV-19/India/R --------QLSISCRSV-LTNF--------KICVA-----VTRLHAC-------------
hCoV-19/India/O --------QLSISCRSV-LTNF--------KICVA-----VTRLHAC-------------
hCoV-19/India/O --------QLSISCRSV-LTNF--------KICVA-----VTRLHAC-------------
hCoV-19/India/O --------QLSISCRSV-LTNF--------KICVA-----VTRLHAC-------------
hCoV-19/India/O --------QLSISCRSV-LTNF--------KICVA-----VTRLHAC-------------
hCoV-19/India/O --------QLSISCRSV-LTNF--------KICVA-----VTRLHAC-------------
hCoV-19/India/O --------QLSISCRSV-LTNF--------KICVA-----VTRLHAC-------------
hCoV-19/India/W --------QLSISCRSV-LTN---------KICVA-----VTRLHAC-------------
hCoV-19/India/O --------QLSISCRSV-LTNF--------KICVA-----VTRLHAC-------------
hCoV-19/India/T ---------LSISCRSV-LTNF--------KICVA-----VTRLHAC-------------
hCoV-19/India/G --------QLSISCRSV-LTNF--------KICVA-----VTRLHAC-------------
hCoV-19/India/G --------QLSISCRSV-LTNF--------KICVA-----VTRLHAC-------------
hCoV-19/India/O --------QLSISCRSV-LTNF--------KICVA-----VTRLHAC-------------
hCoV-19/India/O --------QLSISCRSV-LTNF--------KICVA-----VTRLHAC-------------
hCoV-19/India/O --------QLSISCRSV-LTNF--------KICVA-----VTRLHAC-------------
hCoV-19/India/T --------QLSISCLSV-LTNF--------KICVA-----VTRLHAC-------------
hCoV-19/India/U --------------RSV-LTNF--------KICVA-----VTRLHAC-------------
hCoV-19/India/T --------QLSISCRSV-LTNF--------KICVA-----VTRLHAC-------------
hCoV-19/India/T --------QLSISCRSV-LTNF--------KICVA-----VTRLHAC-------------
hCoV-19/India/K --------QLSISCRSV-LTNF--------KICVA-----VTRLHAC-------------
hCoV-19/India/U --------QLSISCRSV-LTN---------KICVA-----VTRLHAC-------------
hCoV-19/India/T --------QLSISCRSV-LTN---------KICVA-----VTRLHAC-------------
hCoV-19/India/U --------QLSISCRSV-LTNF--------KICVA-----VTRLHAC-------------
hCoV-19/India/T --------QLSISCRSV-LTNF--------KICVA-----VTRLHAC-------------
hCoV-19/India/K --------QLSISCRSV-LTNF--------KICVA-----VTRLHAC-------------
hCoV-19/India/R --------QLSISCRSV-LTNF--------KICVA-----VTRLHAC-------------
hCoV-19/India/M --------QLSISCRSV-LTNF--------KICVA-----VTRLHAC-------------
hCoV-19/India/K --------QLSISCRSV-LTNF--------KICVA-----VTRLHAC-------------
hCoV-19/India/U --------QLSISCRSV-LTNF--------KICVA-----VTRLHAC-------------
hCoV-19/India/O --------QLSISCRSV-LTNF--------KICVA-----VTRLHAC-------------
hCoV-19/India/D --------QLSISCRSV-LTNF--------KICVA-----VTRLHAC-------------
hCoV-19/India/W --------QLSISCRSV-LTNF--------KICVA-----VTRLHAC-------------
hCoV-19/India/A --------QLSISCRSV-LTNF--------KICVA-----VTRLHAC-------------
hCoV-19/India/K --------QLSISCRSV-LTNF--------KICVA-----VTRLHAC-------------
hCoV-19/India/K --------QLSISCRSV-LTNF--------KICVA-----VTRLHAC-------------
hCoV-19/India/K --------QLSISCRSV-LTNF--------KICVA-----VTRLHAC-------------
hCoV-19/India/K --------QLSISCRSV-LTNF--------KICVA-----VTRLHAC-------------
hCoV-19/India/K --------QLSISCRSV-LTNF--------KICVA-----VTRLHAC-------------
hCoV-19/India/D --------QLSISCRSV-LTNF--------KICVA-----VTRLHAC-------------
hCoV-19/India/B --------QLSISCRSV-LTNF--------KICVA-----VTRLHAC-------------
hCoV-19/India/D --------QLSISCRSV-LTN---------KICVA-----VTRLHAC-------------
hCoV-19/India/T --------QLSISCRSV-LTNF--------KICVA-----VTRLHAC-------------
hCoV-19/India/M --------QLSISCRSV-LTNF--------KICVA-----VTRLHAC-------------
hCoV-19/India/M --------QLSISCRSV-LTNF--------KICVA-----VTRLHAC-------------
hCoV-19/India/O --------QLSISCRSV-LTNF--------KICVA-----VTRLHAC-------------
hCoV-19/India/O --------QLSISCRSV-LTNF--------KICVA-----VTRLHAC-------------
hCoV-19/India/K --------QLSISCRSV-LTNF--------KICVA-----VTRLHAC-------------
hCoV-19/India/W --------QLSISCRSV-LTNF--------KICVA-----VTRLHAC-------------
hCoV-19/India/O --------QLSISCRSV-LTNF--------KICVA-----VTRLHAC-------------
hCoV-19/India/W --------QLSISCRSV-LTNF--------KICVA-----VTRLHAC-------------
hCoV-19/India/W --------QLSISCRSV-LTNF--------KICVA-----VTRLHAC-------------
hCoV-19/India/W --------QLSISCRSV-LTNF--------KICVA-----VTRLHAC-------------
hCoV-19/India/W --------QLSISCRSV-LTNF--------KICVA-----VTRLHAC-------------
hCoV-19/India/M --------QLSISCRSV-LTNF--------KICVA-----VTRLHAC-------------
hCoV-19/India/O --------QLSISCRSV-LTNF--------KICVA-----VTRLHAC-------------
hCoV-19/India/O --------QLSISCRSV-LTNF--------KICVA-----VTRLHAC-------------
hCoV-19/India/O --------QLSISCRSV-LTNF--------KICVA-----VTRLHAC-------------
hCoV-19/India/O --------QLSISCRSV-LTNF--------KICVA-----VTRLHAC-------------
hCoV-19/India/O --------QLSISCRSV-LTNF--------KICVA-----VTRLHAC-------------
hCoV-19/India/O --------QLSISCRSV-LTNF--------KICVA-----VTRLHAC-------------
hCoV-19/India/O --------QLSISCRSV-LTNF--------KICVA-----VTRLHAC-------------
hCoV-19/India/G --------QLSISCRSV-LTNF--------KICVA-----VTRLHAC-------------
hCoV-19/India/O --------QLSISCRSV-LTNF--------KICVA-----VTRLHAC-------------
hCoV-19/India/O --------QLSISCRSV-LTNF--------KICVA-----VTRLHAC-------------
hCoV-19/India/W --------QLSISCRSV-LTNF--------KICVA-----VTRLHAC-------------
hCoV-19/India/G --------QLSISCRSV-LTNF--------KICVA-----VTRLHAC-------------
hCoV-19/India/O --------QLSISCRSV-LTNF--------KICVA-----VTRLHAC-------------
hCoV-19/India/G ----------SISCRSV-LTNF--------KICVA-----VTRLHAC-------------
hCoV-19/India/O --------QLSISCRSV-LTNF--------KICVA-----VTRLHAC-------------
hCoV-19/India/W --------QLSISCRSV-LTNF--------KICVA-----VTRLHAC-------------
hCoV-19/India/W --------QLSISCRSV-LTNF--------KICVA-----VTRLHAC-------------
hCoV-19/India/W --------QLSISCRSV-LTNF--------KICVA-----VTRLHAC-------------
hCoV-19/India/O --------QLSISCRSV-LTNF--------KICVA-----VTRLHAC-------------
hCoV-19/India/O --------QLSISCRSV-LTNF--------KICVA-----VTRLHAC-------------
hCoV-19/India/G --------QLSISCRSV-LTNF--------KICVA-----VTRLHAC-------------
hCoV-19/India/T --------QLSISCRSV-LTNF--------KICVA-----VTRLHAC-------------
hCoV-19/India/O --------QLSISCRSV-LTNF--------KICVA-----VTRLHAC-------------
hCoV-19/India/O --------QLSISCRSV-LTNF--------KICVA-----VTRLHAC-------------
hCoV-19/India/W --------QLSISCRSV-LTNF--------KICVA-----VTRLHAC-------------
hCoV-19/India/W --------QLSISCRSV-LTNF--------KICVA-----VTRLHAC-------------
hCoV-19/India/K --------QLSISCRSV-LTNF--------KICVA-----VTRLHAC-------------
hCoV-19/India/G --------QLSISCRSV-LTNF--------KICVA-----VTRLHAC-------------
hCoV-19/India/U --------QLSISCRSV-LTNF--------KICVA-----VTRLHAC-------------
hCoV-19/India/U --------QLSISCRSV-LTNF--------KICVA-----VTRLHAC-------------
hCoV-19/India/U --------QLSISCRSV-LTNF--------KICVA-----VTRLHAC-------------
hCoV-19/India/U --------QLSISCRSV-LTNF--------KICVA-----VTRLHAC-------------
hCoV-19/India/W --------QLSISCRSV-LTNF--------KICVA-----VTRLHAC-------------
hCoV-19/India/W --------QLSISCRSV-LTNF--------KICVA-----VTRLHAC-------------
hCoV-19/India/G --------QLSISCRSV-LTNF--------KICVA-----VTRLHAC-------------
hCoV-19/India/O --------QLSISCRSV-LTNF--------KICVA-----VTRLHAC-------------
hCoV-19/India/O --------QLSISCRSV-LTNF--------KICVA-----VTRLHAC-------------
hCoV-19/India/G --------QLSISCRSV-LTNF--------KICVA-----VTRLHAC-------------
hCoV-19/India/O --------QLSISCRSV-LTNF--------KICVA-----VTRLHAC-------------
hCoV-19/India/O --------QLSISCRSV-LTNF--------KICVA-----VTRLHAC-------------
hCoV-19/India/T --------QLSISCRSV-LTNF--------KICVA-----VTRLHAC-------------
hCoV-19/India/G ----------SISCRSV-LTNF--------KICVA-----VTRLHAC-------------
hCoV-19/India/M --------QLSISCRSV-LTNF--------KICVA-----VTRLHAC-------------
hCoV-19/India/O --------QLSISCRSV-LTNF--------KICVA-----VTRLHAC-------------
hCoV-19/India/O --------QLSISCRSV-LTNF--------KICVA-----VTRLHAC-------------
hCoV-19/India/W --------QLSISCRSV-LTNF--------KICVA-----VTRLHAC-------------
hCoV-19/India/O --------QLSISCRSV-LTNF--------KICVA-----VTRLHAC-------------
hCoV-19/India/G ----------SISCRSV-LTNF--------KICVA-----VTRLHAC-------------
hCoV-19/India/T ---------LSISCRSV-LTNF--------KICVA-----VTRLHAC-------------
hCoV-19/India/W --------QLSISCRSV-LTNF--------KICVA-----VTRLHAC-------------
hCoV-19/India/G --------QLSISCRSV-LTNF--------KICVA-----VTRLHAC-------------
hCoV-19/India/G --------QLSISCRSV-LTNF--------KICVA-----VTRLHAC-------------
hCoV-19/India/G --------QLSISCRSV-LTNF--------KICVA-----VTRLHAC-------------
hCoV-19/India/W --------QLSISCRSV-LTNF--------KICVA-----VTRLHAC-------------
hCoV-19/India/W --------QLSISCRSV-LTNF--------KICVA-----VTRLHAC-------------
hCoV-19/India/W --------QLSISCRSV-LTNF--------KICVA-----VTRLHAC-------------
hCoV-19/India/G ----------SISCRSV-LTNF--------KICVA-----VTRLHAC-------------
hCoV-19/India/G --------QLSISCRSV-LTNF--------KICVA-----VTRLHAC-------------
hCoV-19/India/W --------QLSISCRSV-LTNF--------KICVA-----VTRLHAC-------------
hCoV-19/India/W --------QLSISCRSV-LTNF--------KICVA-----VTRLHAC-------------
hCoV-19/India/M --------QLSISCRSV-LTNF--------KICVA-----VTRLHAC-------------
hCoV-19/India/G --------QLSISCRSV-LTNF--------KICVA-----VTRLHAC-------------
hCoV-19/India/G --------QLSISCRSV-LTNF--------KICVA-----VTRLHAC-------------
hCoV-19/India/G --------QLSISCRSV-LTNF--------KICVA-----VTRLHAC-------------
hCoV-19/India/M --------QLSISCRSV-LTNF--------KICVA-----VTRLHAC-------------
hCoV-19/India/G --------QLSISCRSV-LTNF--------KICVA-----VTRLHAC-------------
hCoV-19/India/W --------QLSISCRSV-LTNF--------KICVA-----VTRLHAC-------------
hCoV-19/India/U --------QLSISCRSV-LTNF--------KICVA-----VTRLHAC-------------
hCoV-19/India/G ----------SISCRSV-LTNF--------KICVA-----VTRLHAC-------------
hCoV-19/India/G --------QLSISCRSV-LTNF--------KICVA-----VTRLHAC-------------
hCoV-19/India/G --------QLSISCRSV-LTNF--------KICVA-----VTRLHAC-------------
hCoV-19/India/G --------QLSISCRSV-LTNF--------KICVA-----VTRLHAC-------------
hCoV-19/India/G --------QLSISCRSV-LTNF--------KICVA-----VTRLHAC-------------
hCoV-19/India/G ----------SISCRSV-LTNF--------KICVA-----VTRLHAC-------------
hCoV-19/India/T --------QLSISCRSV-LTNF--------KICVA-----VTRLHAC-------------
hCoV-19/India/U --------------RSV-LTNF--------KICVA-----VTRLHAC-------------
hCoV-19/India/U --------------RSV-LTNF--------KICVA-----VTRLHAC-------------
hCoV-19/India/G --------QLSISCRSV-LTNF--------KICVA-----VTRLHAC-------------
hCoV-19/India/G --------QLSISCRSV-LTNF--------KICVA-----VTRLHAC-------------
hCoV-19/India/O --------QLSISCRSV-LTNF--------KICVA-----VTRLHAC-------------
hCoV-19/India/M --------QLSISCRSV-LTNF--------KICVA-----VTRLHAC-------------
hCoV-19/India/O --------QLSISCRSV-LTNF--------KICVA-----VTRLHAC-------------
hCoV-19/India/M --------QLSISCRSV-LTNF--------KICVA-----VTRLHAC-------------
hCoV-19/India/M --------QLSISCRSV-LTNF--------KICVA-----VTRLHAC-------------
hCoV-19/India/O --------QLSISCRSV-LTNF--------KICVA-----VTRLHAC-------------
hCoV-19/India/M --------QLSISCRSV-LTNF--------KICVA-----VTRLHAC-------------
hCoV-19/India/M --------QLSISCRSV-LTNF--------KICVA-----VTRLHAC-------------
hCoV-19/India/M --------QLSISCRSV-LTNF--------KICVA-----VTRLHAC-------------
hCoV-19/India/M --------QLSISCRSV-LTNF--------KICVA-----VTRLHAC-------------
hCoV-19/India/K --------QLSISCRSV-LTNF--------KICVA-----VTRLHAC-------------
hCoV-19/India/K --------QLSISCRSV-LTNF--------KICVA-----VTRLHAC-------------
hCoV-19/India/K --------QLSISCRSV-LTNF--------KICVA-----VTRLHAC-------------
hCoV-19/India/T ---------LSISCRSV-LTNF--------KICVA-----VTRLHAC-------------
hCoV-19/India/M --------QLSISCRSV-LTNF--------KICVA-----VTRLHAC-------------
hCoV-19/India/G --------QLSISCRSV-LTNF--------KICVA-----VTRLHAC-------------
hCoV-19/India/U --------QLSISCRSV-LTNF--------KICVA-----VTRLHAC-------------
hCoV-19/India/G --------QLSISCRSV-LTNF--------KICVA-----VTRLHAC-------------
hCoV-19/India/G --------QLSISCRSV-LTNF--------KICVA-----VTRLHAC-------------
hCoV-19/India/M --------QLSISCRSV-LTNF--------KICVA-----VTRLHAC-------------
hCoV-19/India/W --------QLSISCRSV-LTNF--------KICVA-----VTRLHAC-------------
hCoV-19/India/W --------QLSISCRSV-LTNF--------KICVA-----VTRLHAC-------------
hCoV-19/India/W --------QLSISCRSV-LTNF--------KICVA-----VTRLHAC-------------
hCoV-19/India/W --------QLSISCRSV-LTNF--------KICVA-----VTRLHAC-------------
hCoV-19/India/U --------QLSISCRSV-LTNF--------KICVA-----VTRLHAC-------------
hCoV-19/India/M --------QLSISCRSV-LTNF--------KICVA-----VTRLHAC-------------
hCoV-19/India/W --------QLSISCRSV-LTNF--------KICVA-----VTRLHAC-------------
hCoV-19/India/G ----------SISCRSV-LTNF--------KICVA-----VTRLHAC-------------
hCoV-19/India/G ----------SISCRSV-LTNF--------KICVA-----VTRLHAC-------------
hCoV-19/India/U --------------RSV-LTNF--------KICVA-----VTRLHAC-------------
hCoV-19/India/K --------QLSISCRSV-LTNF--------KICVA-----VTRLHAC-------------
hCoV-19/India/W --------QLSISCRSV-LTNF--------KICVA-----VTRLHAC-------------
hCoV-19/India/W --------QLSISCRSV-LTNF--------KICVA-----VTRLHAC-------------
hCoV-19/India/W --------QLSISCRSV-LTNF--------KICVA-----VTRLHAC-------------
hCoV-19/India/O --------QLSISCRSV-LTNF--------KICVA-----VTRLHAC-------------
hCoV-19/India/O --------QLSISCRSV-LTNF--------KICVA-----VTRLHAC-------------
hCoV-19/India/O --------QLSISCRSV-LTNF--------KICVA-----VTRLHAC-------------
hCoV-19/India/W --------QLSISCRSV-LTNF--------KICVA-----VTRLHAC-------------
hCoV-19/India/W --------QLSISCRSV-LTNF--------KICVA-----VTRLHAC-------------
hCoV-19/India/O --------QLSISCRSV-LTNF--------KICVA-----VTRLHAC-------------
hCoV-19/India/O --------QLSISCRSV-LTNF--------KICVA-----VTRLHAC-------------
hCoV-19/India/K --------QLSISCRSV-LTNF--------KICVA-----VTRLHAC-------------
hCoV-19/India/O --------QLSISCRSV-LTNF--------KICVA-----VTRLHAC-------------
hCoV-19/India/O --------QLSISCRSV-LTNF--------KICVA-----VTRLHAC-------------
hCoV-19/India/G --------QLSISCRSV-LTNF--------KICVA-----VTRLHAC-------------
hCoV-19/India/G --------QLSISCRSV-LTNF--------KICVA-----VTRLHAC-------------
hCoV-19/India/G --------QLSISCRSV-LTNF--------KICVA-----VTRLHAC-------------
hCoV-19/India/G --------QLSISCRSV-LTNF--------KICVA-----VTRLHAC-------------
hCoV-19/India/G --------QLSISCRSV-LTNF--------KICVA-----VTRLHAC-------------
hCoV-19/India/G --------QLSISCRSV-LTNF--------KICVA-----VTRLHAC-------------
hCoV-19/India/W --------QLSISCRSV-LTNF--------KICVA-----VTRLHAC-------------
hCoV-19/India/W --------QLSISCRSV-LTNF--------KICVA-----VTRLHAC-------------
hCoV-19/India/W --------QLSISCRSV-LTNF--------KICVA-----VTRLHAC-------------
hCoV-19/India/O --------QLSISCRSV-LTNF--------KICVA-----VTRLHAC-------------
hCoV-19/India/M --------QLSISCRSV-LTNF--------KICVA-----VTRLHAC-------------
hCoV-19/India/G ----------SISCRSV-LTNF--------KICVA-----VTRLHAC-------------
hCoV-19/India/G ----------SISCRSV-LTNF--------KICVA-----VTRLHAC-------------
hCoV-19/India/U --------QLSISCRSV-LTNF--------KICVA-----VTRLHAC-------------
hCoV-19/India/W --------QLSISCRSV-LTNF--------KICVA-----VTRLHAC-------------
hCoV-19/India/W --------QLSISCRSV-LTNF--------KICVA-----VTRLHAC-------------
hCoV-19/India/G ----------SISCRSV-LTNF--------KICVA-----VTRLHAC-------------
hCoV-19/India/G --------QLSISCRSV-LTNF--------KICVA-----VTRLHAC-------------
hCoV-19/India/W --------QLSISCRSV-LTNF--------KICVA-----VTRLHAC-------------
hCoV-19/India/W --------QLSISCRSV-LTNF--------KICVA-----VTRLHAC-------------
hCoV-19/India/W --------QLSISCRSV-LTNF--------KICVA-----VTRLHAC-------------
hCoV-19/India/W --------QLSISCRSV-LTNF--------KICVA-----VTRLHAC-------------
hCoV-19/India/W --------QLSISCRSV-LTNF--------KICVA-----VTRLYAC-------------
hCoV-19/India/W --------QLSISCRSV-LTNF--------KICVA-----VTRLYAC-------------
hCoV-19/India/W --------QLSISCRSV-LTNF--------KICVA-----VTRLYAC-------------
hCoV-19/India/W --------QLSISCRSV-LTNF--------KICVA-----VTRLYAC-------------
hCoV-19/India/W --------QLSISCRSV-LTNF--------KICVA-----VTRLYAC-------------
hCoV-19/India/T ---------LSISCRSV-LTNF--------KICVA-----VTRLHAC-------------
hCoV-19/India/O --------QLSISCRSV-LTNF--------KICVA-----VTRLHAC-------------
hCoV-19/India/O --------QLSISCRSV-LTNF--------KICVA-----VTRLHAC-------------
hCoV-19/India/O --------QLSISCRSV-LTNF--------KICVA-----VTRLHAC-------------
hCoV-19/India/T --------QLSISCRSV-LTNF--------KICVA-----VTRLHAC-------------
hCoV-19/India/T --------QLSISCRSV-LTNF--------KICVA-----VTRLHAC-------------
hCoV-19/India/T --------QLSISCRSV-LTNF--------KICVA-----VTRLHAC-------------
hCoV-19/India/T --------QLSISCRSV-LTNF--------KICVA-----VTRLHAC-------------
hCoV-19/India/T --------QLSISCRSV-LTNF--------KICVA-----VTRLHAC-------------
hCoV-19/India/T --------QLSISCRSV-LTNF--------KICVA-----VTRLHAC-------------
hCoV-19/India/T --------QLSISCRSV-LTNF--------KICVA-----VTRLHAC-------------
hCoV-19/India/T ---------LSISCRSV-LTNF--------KICVA-----VTRLHAC-------------
hCoV-19/India/T --------QLSISCRSV-LTNF--------KICVA-----VTRLHAC-------------
hCoV-19/India/T --------QLSISCRSV-LTNF--------KICVA-----VTRLHAC-------------
hCoV-19/India/U --------QLSISCRSV-LTNF--------KICVA-----VTRLHAC-------------
hCoV-19/India/W --------QLSISCRSV-LTNF--------KICVA-----VTRLHAC-------------
hCoV-19/India/O --------QLSISCRSV-LTNF--------KICVA-----VTRLHAC-------------
hCoV-19/India/K -----------ISCRSV-LTNF--------KICVA-----VTRLHAC-------------
hCoV-19/India/M --------QLSISCRSV-LTNF--------KICVA-----VTRLHAC-------------
hCoV-19/India/M --------QLSISCRSV-LTNF--------KICVA-----VTRLHAC-------------
hCoV-19/India/T --------QLSISCRSV-LTNF--------KICVA-----VTRLHAC-------------
hCoV-19/India/T --------QLSISCRSV-LTNF--------KICVA-----VTRLHAC-------------
hCoV-19/India/M --------QLSISCRSV-LTNF--------KICVA-----VTRLHAC-------------
hCoV-19/India/M --------QLSISCRSV-LTNF--------KICVA-----VTRLHAC-------------
hCoV-19/India/M --------QLSISCRSV-LTNF--------KICVA-----VTRLHAC-------------
hCoV-19/India/M --------QLSISCRSV-LTNF--------KICVA-----VTRLHAC-------------
hCoV-19/India/M --------QLSISCRSV-LTNF--------KICVA-----VTRLHAC-------------
hCoV-19/India/M --------QLSISCRSV-LTNF--------KICVA-----VTRLHAC-------------
hCoV-19/India/T ---------LSISCRSV-LTNF--------KICVA-----VTRLHAC-------------
hCoV-19/India/T ---------LSISCRSV-LTNF--------KICVA-----VTRLHAC-------------
hCoV-19/India/T --------QLSISCRSV-LTNF--------KICVA-----VTRLHAC-------------
hCoV-19/India/T --------QLSISCRSV-LTNF--------KICVA-----VTRLHAC-------------
hCoV-19/India/U --------QLSISCRSV-LTNF--------KICVA-----VTRLHAC-------------
hCoV-19/India/U --------QLSISCRSV-LTNF--------KICVA-----VTRLHAC-------------
hCoV-19/India/U --------QLSISCRSV-LTNF--------KICVA-----VTRLHAC-------------
hCoV-19/India/O --------QLSISCRSV-LTNF--------KICVA-----VTRLHAC-------------
hCoV-19/India/M --------QLSISCRSV-LTNF--------KICVA-----VTRLHAC-------------
hCoV-19/India/M --------QLSISCRSV-LTNF--------KICVA-----VTRLHAC-------------
hCoV-19/India/U --------QLSISCRSV-LTNF--------KICVA-----VTRLHAC-------------
hCoV-19/India/U --------QLSISCRSV-LTNF--------KICVA-----VTRLHAC-------------
hCoV-19/India/U --------------RSV-LTNF--------KICVA-----VTRLHAC-------------
hCoV-19/India/M --------QLSISCRSV-LTNF--------KICVA-----VTRLHAC-------------
hCoV-19/India/W --------QLSISCRSV-LTNF--------KICVA-----VTRLHAC-------------
hCoV-19/India/W --------QLSISCRSV-LTNF--------KICVA-----VTRLHAC-------------
hCoV-19/India/T --------QLSISCRSV-LTNF--------KICVA-----VTRLHAC-------------
hCoV-19/India/T ---------LSISCRSV-LTNF--------KICVA-----VTRLHAC-------------
hCoV-19/India/T --------QLSISCRSV-LTNF--------KICVA-----VTRLHAC-------------
hCoV-19/India/T ---------LSISCRSV-LTNF--------KICVA-----VTRLHAC-------------
hCoV-19/India/T ---------LSISCRSV-LTNF--------KICVA-----VTRLHAC-------------
hCoV-19/India/M --------QLSISCRSV-LTNF--------KICVA-----VTRLHAC-------------
hCoV-19/India/K --------QLSISCRSV-LTNF--------KICVA-----VTRLHAC-------------
hCoV-19/India/O --------QLSISCRSV-LTNF--------KICVA-----VTRLHAC-------------
hCoV-19/India/M --------QLSISCRSV-LTNF--------KICVA-----VTRLHAC-------------
hCoV-19/India/M --------QLSISCRSV-LTNF--------KICVA-----VTRLHAC-------------
hCoV-19/India/M --------QLSISCRSV-LTNF--------KICVA-----VTRLHAC-------------
hCoV-19/India/M --------QLSISCRSV-LTNF--------KICVS-----VTRLHAC-------------
hCoV-19/India/M --------QLSISCRSV-LTNF--------KICVS-----VTRLHAC-------------
hCoV-19/India/M --------QLSISCRSV-LTNF--------KICVS-----VTRLHAC-------------
hCoV-19/India/M --------QLSISCRSV-LTNF--------KICVS-----VTRLHAC-------------
hCoV-19/India/M --------QLSISCRSV-LTNF--------KICVA-----VTRLHAC-------------
hCoV-19/India/O --------QLSISCRSV-LTNF--------KICVA-----VTRLHAC-------------
hCoV-19/India/U --------QLSISCRSV-LTNF--------KICVA-----VTRLHAC-------------
hCoV-19/India/M --------QLSISCRSV-LTNF--------KICVA-----VTRLHAC-------------
hCoV-19/India/U --------QLSISCRSV-LTNF--------KICVA-----VTRLHAC-------------
hCoV-19/India/U --------QLSISCRSV-LTNF--------KICVA-----VTRLHAC-------------
hCoV-19/India/T ---------LSISCRSV-LTNF--------KICVA-----VTRLHAC-------------
hCoV-19/India/T ---------LSISCRSV-LTNF--------KICVA-----VTRLHAC-------------
hCoV-19/India/T ---------LSISCRSV-LTNF--------KICVA-----VTRLHAC-------------
hCoV-19/India/T ---------LSISCRSV-LTNF--------KICVA-----VTRLHAC-------------
hCoV-19/India/M --------QLSISCRSV-LTNF--------KICVA-----VTRLHAC-------------
hCoV-19/India/M --------QLSISCRSV-LTNF--------KICVA-----VTRLHAC-------------
hCoV-19/India/W --------QLSISCRSV-LTNF--------KICVA-----VTRLHAC-------------
hCoV-19/India/T ---------LSISCRSV-LTNF--------KICVA-----VTRLHAC-------------
hCoV-19/India/T ---------LSISCRSV-LTNF--------KICVA-----VTRLHAC-------------
hCoV-19/India/T ---------LSISCRSV-LTNF--------KICVA-----VTRLHAC-------------
hCoV-19/India/M --------QLSISCRSV-LTNF--------KICVA-----VTRLHAC-------------
hCoV-19/India/W --------QLSISCRSV-LTNF--------KICVA-----VTRLHAC-------------
hCoV-19/India/W --------QLSISCRSV-LTNF--------KICVA-----VTRLHAC-------------
hCoV-19/India/T --------QLSISCRSV-LTNF--------KICVA-----VTRLHAC-------------
hCoV-19/India/O --------QLSISCRSV-LTNF--------KICVA-----VTRLHAC-------------
hCoV-19/India/O --------QLSISCRSV-LTNF--------KICVA-----VTRLHAC-------------
hCoV-19/India/O --------QLSISCRSV-LTNF--------KICVA-----VTRLHAC-------------
hCoV-19/India/O --------QLSISCRSV-LTNF--------KICVA-----VTRLHAC-------------
hCoV-19/India/O --------QLSISCRSV-LTNF--------KICVA-----VTRLHAC-------------
hCoV-19/India/O --------QLSISCRSV-LTNF--------KICVA-----VTRLHAC-------------
hCoV-19/India/K --------QLSISCRSV-LTNF--------KICVA-----VTRLHAC-------------
hCoV-19/India/O --------QLSISCRSV-LTNF--------KICVA-----VTRLHAC-------------
hCoV-19/India/O --------QLSISCRSV-LTNF--------KICVA-----VTRLHAC-------------
hCoV-19/India/O --------QLSISCRSV-LTNF--------KICVA-----VTRLHAC-------------
hCoV-19/India/O --------QLSISCRSV-LTNF--------KICVA-----VTRLHAC-------------
hCoV-19/India/O --------QLSISCRSV-LTNF--------KICVA-----VTRLHAC-------------
hCoV-19/India/O --------QLSISCRSV-LTNF--------KICVA-----VTRLHAC-------------
hCoV-19/India/O --------QLSISCRSV-LTNF--------KICVA-----VTRLHAC-------------
hCoV-19/India/K --------QLSISCRSV-LTNF--------KICVA-----VTRLHAC-------------
hCoV-19/India/K --------QLSISCRSV-LTNF--------KICVA-----VTRLHAC-------------
hCoV-19/India/K --------QLSISCRSV-LTNF--------KICVA-----VTRLHAC-------------
hCoV-19/India/K --------QLSISCRSV-LTNF--------KICVA-----VTRLHAC-------------
hCoV-19/India/K --------QLSISCRSV-LTNF--------KICVA-----VTRLHAC-------------
hCoV-19/India/K --------QLSISCRSV-LTNF--------KICVA-----VTRLHAC-------------
hCoV-19/India/K --------QLSISCRSV-LTNF--------KICVA-----VTRLHAC-------------
hCoV-19/India/K --------QLSISCRSV-LTNF--------KICVA-----VTRLHAC-------------
hCoV-19/India/K --------QLSISCRSV-LTNF--------KICVA-----VTRLHAC-------------
hCoV-19/India/K --------QLSISCRSV-LTNF--------KICVA-----VTRLHAC-------------
hCoV-19/India/K --------QLSISCRSV-LTNF--------KICVA-----VTRLHAC-------------
hCoV-19/India/K --------QLSISCRSV-LTNF--------KICVA-----VTRLHAC-------------
hCoV-19/India/K ---------LSISCRSV-LTNF--------KICVA-----VTRLHAC-------------
hCoV-19/India/K --------QLSISCRSV-LTNF--------KICVA-----VTRLHAC-------------
hCoV-19/India/K --------QLSISCRSV-LTNF--------KICVA-----VTRLHAC-------------
hCoV-19/India/K --------QLSISCRSV-LTNF--------KICVA-----VTRLHAC-------------
hCoV-19/India/O --------QLSISCRSV-LTNF--------KICVA-----VTRLHAC-------------
hCoV-19/India/K --------QLSISCRSV-FTNF--------KICVA-----VTRLHAC-------------
hCoV-19/India/O --------QLSISCRSV-LTNF--------KICVA-----VTRLHAC-------------
hCoV-19/India/G --------QLSISCRSV-LTNF--------KICVA-----VTRLHAC-------------
hCoV-19/India/G --------QLSISCRSV-LTNF--------KICVA-----VTRLHAC-------------
hCoV-19/India/G --------QLSISCRSV-LTNF--------KICVA-----VTRLHAC-------------
hCoV-19/India/W --------QLSISCRSV-LTNF--------KICVA-----VTRLHAC-------------
hCoV-19/India/W --------QLSISCRSV-LTNF--------KICVA-----VTRLHAC-------------
hCoV-19/India/W --------QLSISCRSV-LTNF--------KICVA-----VTRLHAC-------------
hCoV-19/India/G --------QLSISCRSV-LTNF--------KICVA-----VTRLHAC-------------
hCoV-19/India/G --------QLSISCRSV-LTNF--------KICVA-----VTRLHAC-------------
hCoV-19/India/T ---------LSISCRSV-LTNF--------KICVA-----VTRLHAC-------------
hCoV-19/India/K --------QLSISCRSV-LTNF--------KICVA-----VTRLHAC-------------
hCoV-19/India/T --------QLSISCRSV-LTNF--------KICVA-----VTRLHAC-------------
hCoV-19/India/U --------QLSISCRSV-LTNF--------KICVA-----VTRLHAC-------------
hCoV-19/India/U --------QLSISCRSV-LTNF--------KICVA-----VTRLHAC-------------
hCoV-19/India/O --------QLSISCRSV-LTNF--------KICVA-----VTRLHAC-------------
hCoV-19/India/O --------QLSISCRSV-LTNF--------KICVA-----VTRLHAC-------------
hCoV-19/India/O --------QLSISCRSV-LTNF--------KICVA-----VTRLHAC-------------
hCoV-19/India/K --------QLSISCRSV-LTNF--------KICVA-----VTRLHAC-------------
hCoV-19/India/W --------QLSISCRSV-LTNF--------KICVA-----VTRLHAC-------------
hCoV-19/India/G --------QLSISCRSV-LTNF--------KICVA-----VTRLHAC-------------
hCoV-19/India/T --------QLSISCRSV-LTNF--------KICVA-----VTRLHAC-------------
hCoV-19/India/G --------QLSISCRSV-LTNF--------KICVA-----VTRLHAC-------------
hCoV-19/India/G --------QLSISCRSV-LTNF--------KICVA-----VTRLHAC-------------
hCoV-19/India/G --------QLSISCRSV-LTNF--------KICVA-----VTRLHAC-------------
hCoV-19/India/D --------QLSISCRSV-LTN---------KICVA-----VTRLHAC-------------
hCoV-19/India/D --------QLSISCRSV-LTNF--------KICVA-----VTRLHAC-------------
hCoV-19/India/M --------QLSISCRSV-LTNF--------KICVA-----VTRLHAC-------------
hCoV-19/India/M --------QLSISCRSV-LTNF--------KICVA-----VTRLHAC-------------
hCoV-19/India/D --------QLSISCRSV-LTNF--------KICVA-----VTRLHAC-------------
hCoV-19/India/M --------QLSISCRSV-LTNF--------KICVA-----VTRLHAC-------------
hCoV-19/India/D --------QLSISCRSV-LTNF--------KICVA-----VTRLHAC-------------
hCoV-19/India/M --------QLSISCRSV-LTNF--------KICVA-----VTRLHAC-------------
hCoV-19/India/D --------QLSISCRSV-LTNF--------KICVA-----VTRLHAC-------------
hCoV-19/India/D --------QLSISCRSV-LTNF--------KICVA-----VTRLHAC-------------
hCoV-19/India/O --------QLSISCRSV-LTNF--------KICVA-----VTRLHAC-------------
hCoV-19/India/K --------QLSISCRSV-LTNF--------KICVA-----VTRLHAC-------------
hCoV-19/India/W --------QLSISCRSV-LTNF--------KICVA-----FTRLHAC-------------
hCoV-19/India/K -----------ISCRSV-LTNF--------KICVA-----VTRLHAC-------------
hCoV-19/India/W --------QLSISCRSV-LTNF--------KICVA-----VTRLHAC-------------
hCoV-19/India/W --------QLSISCRSV-LTNF--------KICVA-----VTRLHAC-------------
hCoV-19/India/O --------QLSISCRSV-LTNF--------KICVA-----VTRLHAC-------------
hCoV-19/India/G --------QLSISCRSV-LTNF--------KICVA-----VTRLHAC-------------
hCoV-19/India/G --------QLSISCRSV-LTNF--------KICVA-----VTRLHAC-------------
hCoV-19/India/G --------QLSISCRSV-LTNF--------KICVA-----VTRLHAC-------------
hCoV-19/India/G --------QLSISCRSV-LTNF--------KICVA-----VTRLHAC-------------
hCoV-19/India/O --------QLSISCRSV-LTNF--------KICVA-----VTRLHAC-------------
hCoV-19/India/O --------QLSISCRSVLLTNF--------KICVA-----VTRLHAC-------------
hCoV-19/India/G --------QLSISCRSV-LTNF--------KICVA-----VTRLHAC-------------
hCoV-19/India/G --------QLSISCRSV-LTNF--------KICVA-----VTRLHAC-------------
hCoV-19/India/G ----------SISCRSV-LTNF--------KICVA-----VTRLHAC-------------
hCoV-19/India/G ----------SISCRSV-LTNF--------KICVA-----VTRLHAC-------------
hCoV-19/India/G ----------SISCRSV-LTNF--------KICVA-----VTRLHAC-------------
hCoV-19/India/G --------QLSISCRSV-LTNF--------KICVA-----VTRLHAC-------------
hCoV-19/India/G --------QLSISCRSV-LTNF--------KICVA-----VTRLHAC-------------
hCoV-19/India/G ----------SISCRSV-LTNF--------KICVA-----VTRLHAC-------------
hCoV-19/India/G --------QLSISCRSV-LTNF--------KICVA-----VTRLHAC-------------
hCoV-19/India/G ----------SISCRSV-LTNF--------KICVA-----VTRLHAC-------------
hCoV-19/India/G ----------SISCRSV-LTNF--------KICVA-----VTRLHAC-------------
hCoV-19/India/G ----------SISCRSV-LTNF--------KICVA-----VTRLHAC-------------
hCoV-19/India/G --------QLSISCRSV-LTNF--------KICVA-----VTRLHAC-------------
hCoV-19/India/G --------QLSISCRSV-LTNF--------KICVA-----VTRLHAC-------------
hCoV-19/India/G ----------SISCRSV-LTNF--------KICVA-----VTRLHAC-------------
hCoV-19/India/G ----------SISCRSV-LTNF--------KICVA-----VTRLHAC-------------
hCoV-19/India/G --------QLSISCRSV-LTNF--------KICVA-----VTRLHAC-------------
hCoV-19/India/G --------QLSISCRSV-LTNF--------KICVA-----VTRLHAC-------------
hCoV-19/India/G --------QLSISCRSV-LTNF--------KICVA-----VTRLHAC-------------
hCoV-19/India/G --------QLSISCRSV-LTNF--------KICVA-----VTRLHAC-------------
hCoV-19/India/G --------QLSISCRSV-LTNF--------KICVA-----VTRLHAC-------------
hCoV-19/India/G --------QLSISCRSV-LTNF--------KICVA-----VTRLHAC-------------
hCoV-19/India/G --------QLSISCRSV-LTNF--------KICVA-----VTRLHAC-------------
hCoV-19/India/G --------QLSISCRSV-LTNF--------KICVA-----VTRLHAC-------------
hCoV-19/India/G ----------SISCRSV-LTNF--------KICVA-----VTRLHAC-------------
hCoV-19/India/G ----------SISCRSV-LTNF--------KICVA-----VTRLHAC-------------
hCoV-19/India/G ----------SISCRSV-LTNF--------KICVA-----VTRLHAC-------------
hCoV-19/India/G ----------SISCRSV-LTNF--------KICVA-----VTRLHAC-------------
hCoV-19/India/G --------QLSISCRSV-LTNF--------KICVA-----VTRLHAC-------------
hCoV-19/India/G --------QLSISCRSV-LTNF--------KICVA-----VTRLHAC-------------
hCoV-19/India/G --------QLSISCRSV-LTNF--------KICVA-----VTRLHAC-------------
hCoV-19/India/G --------QLSISCRSV-LTNF--------KICVA-----VTRLHAC-------------
hCoV-19/India/U --------------RSV-LTNF--------KICVA-----VTRLHAC-------------
hCoV-19/India/O --------QLSISCRSV-LTNF--------KICVA-----VTRLHAC-------------
hCoV-19/India/O --------QLSISCRSV-LTNF--------KICVA-----VTRLHAC-------------
hCoV-19/India/O --------QLSISCRSV-LTNF--------KICVA-----VTRLHAC-------------
hCoV-19/India/G --------QLSISCRSV-LTNF--------KICVA-----VTRLHAC-------------
hCoV-19/India/G --------QLSISCRSV-LTNF--------KICVA-----VTRLHAC-------------
hCoV-19/India/G ----------SISCRSV-LTNF--------KICVA-----VTRLHAC-------------
hCoV-19/India/G ----------SISCRSV-LTNF--------KICVA-----VTRLHAC-------------
hCoV-19/India/G --------QLSISCRSV-LTNF--------KICVA-----VTRLHAC-------------
hCoV-19/India/G --------QLSISCRSV-LTNF--------KICVA-----VTRLHAC-------------
hCoV-19/India/G --------QLSISCRSV-LTNF--------KICVA-----VTRLHAC-------------
hCoV-19/India/G ----------SISCRSV-LTNF--------KICVA-----VTRLHAC-------------
hCoV-19/India/G --------QLSISCRSV-LTNF--------KICVA-----VTRLHAC-------------
hCoV-19/India/G ----------SISCRSV-LTNF--------KICVA-----VTRLHAC-------------
hCoV-19/India/G ----------SISCRSV-LTNF--------KICVA-----VTRLHAC-------------
hCoV-19/India/U --------------RSV-LTNF--------KICVA-----VTRLHAC-------------
hCoV-19/India/U --------------RSV-LTNF--------KICVA-----VTRLHAC-------------
hCoV-19/India/U --------------RSV-LTNF--------KICVA-----VTRLHAC-------------
hCoV-19/India/T --------QLSISCRSV-LTNF--------KICVA-----VTRLHAC-------------
hCoV-19/India/T --------QLSISCRSV-LTNF--------KICVA-----VTRLHAC-------------
hCoV-19/India/T --------QLSISCRSV-LTNF--------KICVA-----VTRLHAC-------------
hCoV-19/India/T --------QLSISCRSV-LTNF--------KICVA-----VTRLHAC-------------
hCoV-19/India/T --------QLSISCRSV-LTNF--------KICVA-----VTRLHAC-------------
hCoV-19/India/T --------QLSISCRSV-LTNF--------KICVA-----VTRLHAC-------------
hCoV-19/India/T --------QLSISCRSV-LTNF--------KICVA-----VTRLHAC-------------
hCoV-19/India/T --------QLSISCRSV-LTNF--------KICVA-----VTRLHAC-------------
hCoV-19/India/T --------QLSISCRSV-LTNF--------KICVA-----VTRLHAC-------------
hCoV-19/India/T --------QLSISCRSV-LTNF--------KICVA-----VTRLHAC-------------
hCoV-19/India/G --------QLSISCRSV-LTNF--------KICVA-----VTRLHAC-------------
hCoV-19/India/G --------QLSISCRSV-LTNF--------KICVA-----VTRLHAC-------------
hCoV-19/India/O --------QLSISCRSV-LTNF--------KICVA-----VTRLHAC-------------
hCoV-19/India/O --------QLSISCRSV-LTNF--------KICVA-----VTRLHAC-------------
hCoV-19/India/O --------QLSISCRSV-LTNF--------KICVA-----VTRLHAC-------------
hCoV-19/India/G --------QLSISCRSV-LTNF--------KICVA-----VTRLHAC-------------
hCoV-19/India/G --------QLSISCRSV-LTNF--------KICVA-----VTRLHAC-------------
hCoV-19/India/T --------QLSISCRSV-LTNF--------KICVA-----VTRLHAC-------------
hCoV-19/India/T --------QLSISCRSV-LTNF--------KICVA-----VTRLHAC-------------
hCoV-19/India/G --------QLSISCRSV-LTNF--------KICVA-----VTRLHAC-------------
hCoV-19/India/G --------QLSISCRSV-LTNF--------KICVA-----VTRLHAC-------------
hCoV-19/India/G --------QLSISCRSV-LTNF--------KICVA-----VTRLHAC-------------
hCoV-19/India/G ----------SISCRSV-LTNF--------KICVA-----VTRLHAC-------------
hCoV-19/India/O --------QLSISCRSV-LTNF--------KICVA-----VTRLHAC-------------
hCoV-19/India/T --------QLSISCRSV-LTNF--------KICVA-----VTRLHAC-------------
hCoV-19/India/G --------QLSISCRSV-LTNF--------KICVA-----VTRLHAC-------------
hCoV-19/India/U --------------RSV-LTNF--------KICVA-----VTRLHAC-------------
hCoV-19/India/G ----------SISCRSV-LTNF--------KICVA-----VTRLHAC-------------
hCoV-19/India/G ----------SISCRSV-LTNF--------KICVA-----VTRLHAC-------------
hCoV-19/India/G --------QLSISCRSV-LTNF--------KICVA-----VTRLHAC-------------
hCoV-19/India/G --------QLSISCRSV-LTNF--------KICVA-----VTRLHAC-------------
hCoV-19/India/G --------QLSISCRSV-LTNF--------KICVA-----VTRLHAC-------------
hCoV-19/India/M --------QLSISCRSV-LTNF--------KICVA-----VTRLHAC-------------
hCoV-19/India/M --------QLSISCRSV-LTNF--------KICVA-----VTRLHAC-------------
hCoV-19/India/M --------QLSISCRSV-LTNF--------KICVA-----VTRLHAC-------------
hCoV-19/India/T --------QLSISCRSV-LTNF--------KICVA-----VTRLHAC-------------
hCoV-19/India/G ----------SISCRSV-LTNF--------KICVA-----VTRLHAC-------------
hCoV-19/India/G ----------SISCRSV-LTNF--------KICVA-----VTRLHAC-------------
hCoV-19/India/T --------QLSISCRSV-LTNF--------KICVA-----VTRLHAC-------------
hCoV-19/India/T --------QLSISCRSV-LTNF--------KICVA-----VTRLHAC-------------
hCoV-19/India/T --------QLSISCRSV-LTNF--------KICVA-----VTRLHAC-------------
hCoV-19/India/T --------QLSISCRSV-LTNF--------KICVA-----VTRLHAC-------------
hCoV-19/India/T --------QLSISCRSV-LTNF--------KICVA-----VTRLHAC-------------
hCoV-19/India/T --------QLSISCRSV-LTNF--------KICVA-----VTRLHAC-------------
hCoV-19/India/T --------QLSISCRSV-LTNF--------KICVA-----VTRLHAC-------------
hCoV-19/India/T --------QLSISCRSV-LTNF--------KICVA-----VTRLHAC-------------
hCoV-19/India/T --------QLSISCRSV-LTNF--------KICVA-----VTRLHAC-------------
hCoV-19/India/T --------QLSISCRSV-LTNF--------KICVA-----VTRLHAC-------------
hCoV-19/India/T --------QLSISCRSV-LTNF--------KICVA-----VTRLHAC-------------
hCoV-19/India/K --------QLSISCRSV-LTNF--------KICVA-----VTRLHAC-------------
hCoV-19/India/W --------QLSISCRSV-LTNF--------KICVA-----VTRLHAC-------------
hCoV-19/India/U --------QLSISCRSV-LTNF--------KICVA-----VTRLHAC-------------
hCoV-19/India/T --------QLSISCRSV-LTNF--------KICVA-----VTRLHAC-------------
hCoV-19/India/T --------QLSISCRSV-LTNF--------KICVA-----VTRLHAC-------------
hCoV-19/India/M --------QLSISCRSV-LTNF--------KICVA-----VTRLHAC-------------
hCoV-19/India/G --------QLSISCRSV-LTNF--------KICVA-----VTRLHAC-------------
hCoV-19/India/G ----------SISCRSV-LTNF--------KICVA-----VTRLHAC-------------
hCoV-19/India/G ----------SISCRSV-LTNF--------KICVA-----VTRLHAC-------------
hCoV-19/India/O --------QLSISCRSV-LTNF--------KICVA-----VTRLHAC-------------
hCoV-19/India/G --------QLSISCRSV-LTNF--------KICVA-----VTRLHAC-------------
hCoV-19/India/G --------QLSISCRSV-LTNF--------KICVA-----VTRLHAC-------------
hCoV-19/India/G ----------SISCRSV-LTNF--------KICVA-----VTRLHAC-------------
hCoV-19/India/G ----------SISCRSV-LTNF--------KICVA-----VTRLHAC-------------
hCoV-19/India/G ----------SISCRSV-LTNF--------KICVA-----VTRLHAC-------------
hCoV-19/India/G --------QLSISCRSV-LTNF--------KICVA-----VTRLHAC-------------
hCoV-19/India/G --------QLSISCRSV-LTNF--------KICVA-----VTRLHAC-------------
hCoV-19/India/O --------QLSISCRSV-LTNF--------KICVA-----VTRLHAC-------------
hCoV-19/India/H --------QLSISCRSV-LTNF--------KICVA-----VTRLHAC-------------
hCoV-19/India/G --------QLSISCRSV-LTNF--------KICVA-----VTRLHAC-------------
hCoV-19/India/H --------QLSISCRSV-LTNF--------KICVA-----VTRLHAC-------------
hCoV-19/India/H --------QLSISCRSV-LTNF--------KICVA-----VTRLHAC-------------
hCoV-19/India/U --------QLSISCRSV-LTNF--------KICVA-----VTRLHAC-------------
hCoV-19/India/U --------------RSV-LTNF--------KICVA-----VTRLHAC-------------
hCoV-19/India/H --------QLSISCRSV-LTNF--------KICVA-----VTRLHAC-------------
hCoV-19/India/M --------QLSISCRSV-LTNF--------KICVA-----VTRLHAC-------------
hCoV-19/India/G --------QLSISCRSV-LTNF--------KICVA-----VTRLHAC-------------
hCoV-19/India/U --------------RSV-LTNF--------KICVA-----VTRLHAC-------------
hCoV-19/India/M --------QLSISCRSV-LTNF--------KICVA-----VTRLHAC-------------
hCoV-19/India/G --------QLSISCRSV-LTNF--------KICVA-----VTRLHAC-------------
hCoV-19/India/G --------QLSISCRSV-LTNF--------KICVA-----VTRLHAC-------------
hCoV-19/India/G --------QLSISCRSV-LTNF--------KICVA-----VTRLHAC-------------
hCoV-19/India/G --------QLSISCRSV-LTNF--------KICVA-----VTRLHAC-------------
hCoV-19/India/G --------QLSISCRSV-LTNF--------KICVA-----VTRLHAC-------------
hCoV-19/India/U --------------RSV-LTNF--------KICVA-----VTRLHAC-------------
hCoV-19/India/G --------QLSISCRSV-LTNF--------KICVA-----VTRLHAC-------------
hCoV-19/India/G --------QLSISCRSV-LTNF--------KICVA-----VTRLHAC-------------
hCoV-19/India/G --------QLSISCRSV-LTNF--------KICVA-----VTRLHAC-------------
hCoV-19/India/G --------QLSISCRSV-LTNF--------KICVA-----VTRLHAC-------------
hCoV-19/India/G --------QLSISCRSV-LTNF--------KICVA-----VTRLHAC-------------
hCoV-19/India/G --------QLSISCRSV-LTNF--------KICVA-----VTRLHAC-------------
hCoV-19/India/G --------QLSISCRSV-LTNF--------KICVA-----VTRLHAC-------------
hCoV-19/India/G --------QLSISCRSV-LTNF--------KICVA-----VTRLHAC-------------
hCoV-19/India/G --------QLSISCRSV-LTNF--------KICVA-----VTRLHAC-------------
hCoV-19/India/G --------QLSISCRSV-LTNF--------KICVA-----VTRLHAC-------------
hCoV-19/India/G --------QLSISCRSV-LTNF--------KICVA-----VTRLHAC-------------
hCoV-19/India/G --------QLSISCRSV-LTNF--------KICVA-----VTRLHAC-------------
hCoV-19/India/G --------QLSISCRSV-LTNF--------KICVA-----VTRLHAC-------------
hCoV-19/India/G ----------SISCRSV-LTNF--------KICVA-----VTRLHAC-------------
hCoV-19/India/G ----------SISCRSV-LTNF--------KICVA-----VTRLHAC-------------
hCoV-19/India/G ----------SISCRSV-LTNF--------KICVA-----VTRLHAC-------------
hCoV-19/India/G ----------SISCRSV-LTNF--------KICVA-----VTRLHAC-------------
hCoV-19/India/G ----------SISCRSV-LTNF--------KICVA-----VTRLHAC-------------
hCoV-19/India/G ----------SISCRSV-LTNF--------KICVA-----VTRLHAC-------------
hCoV-19/India/G ----------SISCRSV-LTNF--------KICVA-----VTRLHAC-------------
hCoV-19/India/G --------QLSISCRSV-LTNF--------KICVA-----VTRLHAC-------------
hCoV-19/India/G ----------SISCRSV-LTNF--------KICVA-----VTRLHAC-------------
hCoV-19/India/G ----------SISCRSV-LTNF--------KICVA-----VTRLHAC-------------
hCoV-19/India/G --------QLSISCRSV-LTNF--------KICVA-----VTRLHAC-------------
hCoV-19/India/U --------------RSV-LTNF--------KICVA-----VTRLHAC-------------
hCoV-19/India/K --------QLSISCRSV-LTNF--------KICVA-----VTRLHAC-------------
hCoV-19/India/K --------QLSISCRSV-LTNF--------KICVA-----VTRLHAC-------------
hCoV-19/India/D --------QLSISCRSV-LTNF--------KICVA-----VTRLHAC-------------
hCoV-19/India/H --------QLSISCRSV-LTNF--------KICVA-----VTRLHAC-------------
hCoV-19/India/K --------QLSISCRSV-LTNF--------KICVA-----VTRLHAC-------------
hCoV-19/India/H --------QLSISCRSV-LTNF--------KICVA-----VTRLHAC-------------
hCoV-19/India/G ----------SISCRSV-LTNF--------KICVA-----VTRLHAC-------------
hCoV-19/India/G --------QLSISCRSV-LTNF--------KICVA-----VTRLHAC-------------
hCoV-19/India/G --------QLSISCRSV-LTNF--------KICVA-----VTRLHAC-------------
hCoV-19/India/H --------QLSISCRSV-LTNF--------KICVA-----VTRLHAC-------------
hCoV-19/India/G --------QLSISCRSV-LTNF--------KICVA-----VTRLHAC-------------
hCoV-19/India/G ----------SISCRSV-LTNF--------KICVA-----VTRLHAC-------------
hCoV-19/India/G ----------SISCRSV-LTNF--------KICVA-----VTRLHAC-------------
hCoV-19/India/G ----------SISCRSV-LTNF--------KICVA-----VTRLHAC-------------
hCoV-19/India/G ----------SISCRSV-LTNF--------KICVA-----VTRLHAC-------------
hCoV-19/India/G --------QLSISCRSV-LTNF--------KICVA-----VTRLHAC-------------
hCoV-19/India/T --------QLSISCRSV-LTNF--------KICVA-----VTRLHAC-------------
hCoV-19/India/T --------QLSISCRSV-LTNF--------KICVA-----VTRLHAC-------------
hCoV-19/India/M --------QLSISCRSV-LTNF--------KICVA-----VTRLHAC-------------
hCoV-19/India/T --------QLSISCRSV-LTNF--------KICVA-----VTRLHAC-------------
hCoV-19/India/K --------QLSISCRSV-LTNF--------KICVA-----VTRLHAC-------------
hCoV-19/India/G ----------SISCRSV-LTNF--------KICVA-----VTRLHAC-------------
hCoV-19/India/O --------QLSISCRSV-LTNF--------KICVA-----VTRLHAC-------------
hCoV-19/India/M --------QLSISCRSV-LTNF--------KICVA-----VTRLHAC-------------
hCoV-19/India/M --------QLSISCRSV-LTNF--------KICVA-----VTRLHAC-------------
hCoV-19/India/M --------QLSISCRSV-LTNF--------KICVA-----VTRLHAC-------------
hCoV-19/India/M --------QLSISCRSV-LTNF--------KICVA-----VTRLHAC-------------
hCoV-19/India/M --------QLSISCRSV-LTNF--------KICVA-----VTRLHAC-------------
hCoV-19/India/M --------QLSISCRSV-LTNF--------KICVA-----VTRLHAC-------------
hCoV-19/India/T ---------LSISCRSV-LTNF--------KICVA-----VTRLHAC-------------
hCoV-19/India/M --------QLSISCRSV-LTNF--------KICVA-----VTRLHAC-------------
hCoV-19/India/T --------QLSISCRSV-LTNF--------KICVA-----VTRLHAC-------------
hCoV-19/India/M --------QLSISCRSV-LTNF--------KICVA-----VTRLHAC-------------
hCoV-19/India/O --------QLSISCRSV-LTNF--------KICVA-----VTRLHAC-------------
hCoV-19/India/M --------QLSISCRSV-LTNF--------KICVA-----VTRLHAC-------------
hCoV-19/India/G ----------SISCRSV-LTNF--------KICVA-----VTRLHAC-------------
hCoV-19/India/G ----------SISCRSV-LTNF--------KICVA-----VTRLHAC-------------
hCoV-19/India/T --------QLSISCRSV-LTNF--------KICVA-----VTRLHAC-------------
hCoV-19/India/T --------QLSISCRSV-LTNF--------KICVA-----VTRLHAC-------------
hCoV-19/India/T --------QLSISCRSV-LTNF--------KICVA-----VTRLHAC-------------
hCoV-19/India/T --------QLSISCRSV-LTNF--------KICVA-----VTRLHAC-------------
hCoV-19/India/T ---------LSISCRSV-LTNF--------KICVA-----VTRLHAC-------------
hCoV-19/India/T --------QLSISCRSV-LTNF--------KICVA-----VTRLHAC-------------
hCoV-19/India/T --------QLSISCRSV-LTNF--------KICVA-----VTRLHAC-------------
hCoV-19/India/T --------QLSISCRSV-LTNF--------KICVA-----VTRLHAC-------------
hCoV-19/India/T --------QLSISCRSV-LTNF--------KICVA-----VTRLHAC-------------
hCoV-19/India/T --------QLSISCRSV-LTNF--------KICVA-----VTRLHAC-------------
hCoV-19/India/M --------QLSISCRSV-LTNF--------KICVA-----VTRLHAC-------------
hCoV-19/India/W --------QLSISCRSV-LTNF--------KICVA-----VTRLHAC-------------
hCoV-19/India/U --------QLSISCRSV-LTNF--------KICVA-----VTRLHAC-------------
hCoV-19/India/T ---------LSISCRSV-LTN---------KICVA-----VTRLHAC-------------
hCoV-19/India/T --------QLSISCRSV-LTNF--------KICVA-----VTRLHAC-------------
hCoV-19/India/T ---------LSISCRSV-LTNF--------KICVA-----VTRLHAC-------------
hCoV-19/India/T ---------LSISCRSV-LTNF--------KICVA-----VTRLHAC-------------
hCoV-19/India/M --------QLSISCRSV-LTNF--------KICVA-----VTRLHAC-------------
hCoV-19/India/M --------QLSISCRSV-LTNF--------KICVA-----VTRLHAC-------------
hCoV-19/India/M --------QLSISCRSV-LTNF--------KICVA-----VTRLHAC-------------
hCoV-19/India/T --------QLSISCRSV-LTNF--------KICVA-----VTRLHAC-------------
hCoV-19/India/T --------QLSISCRSV-LTNF--------KICVA-----VTRLHAC-------------
hCoV-19/India/T ---------LSISCRSV-LTNF--------KICVA-----VTRLHAC-------------
hCoV-19/India/T ---------LSISCRSV-LTNF--------KICVA-----VTRLHAC-------------
hCoV-19/India/T --------QLSISCRSV-LTNF--------KICVA-----VTRLHAC-------------
hCoV-19/India/T --------QLSISCRSV-LTNF--------KICVA-----VTRLHAC-------------
hCoV-19/India/T --------QLSISCRSV-LTNF--------KICVA-----VTRLHAC-------------
hCoV-19/India/T --------QLSISCRSV-LTNF--------KICVA-----VTRLHAC-------------
hCoV-19/India/T --------QLSISCRSV-LTNF--------KICVA-----VTRLHAC-------------
hCoV-19/India/T --------QLSISCRSV-LTNF--------KICVA-----VTRLHAC-------------
hCoV-19/India/T --------QLSISCRSV-LTNF--------KICVA-----VTRLHAC-------------
hCoV-19/India/T --------QLSISCRSV-LTNF--------KICVA-----VTRLHAC-------------
hCoV-19/India/T --------QLSISCRSV-LTNF--------KICVA-----VTRLHAC-------------
hCoV-19/India/T --------QLSISCRSV-LTNF--------KICVA-----VTRLHAC-------------
hCoV-19/India/T --------QLSISCRSV-LTNF--------KICVA-----VTRLHAC-------------
hCoV-19/India/T --------QLSISCRSV-LTNF--------KICVA-----VTRLHAC-------------
hCoV-19/India/T --------QLSISCRSV-LTNF--------KICVA-----VTRLHAC-------------
hCoV-19/India/T --------QLSISCRSV-LTNF--------KICVA-----VTRLHAC-------------
hCoV-19/India/T --------QLSISCRSV-LTNF--------KICVA-----VTRLHAC-------------
hCoV-19/India/T --------QLSISCRSV-LTNF--------KICVA-----VTRLHAC-------------
hCoV-19/India/T --------QLSISCRSV-LTNF--------KICVA-----VTRLHAC-------------
hCoV-19/India/T --------QLSISCRSV-LTNF--------KICVA-----VTRLHAC-------------
hCoV-19/India/T --------QLSISCRSV-LTNF--------KICVA-----VTRLHAC-------------
hCoV-19/India/T --------QLSISCRSV-LTNF--------KICVA-----VTRLHAC-------------
hCoV-19/India/T --------QLSISCRSV-LTNF--------KICVA-----VTRLHAC-------------
hCoV-19/India/T --------QLSISCRSV-LTNF--------KICVA-----VTRLHAC-------------
hCoV-19/India/T --------QLSISCRSV-LTNF--------KICVA-----VTRLHAC-------------
hCoV-19/India/T ---------LSISCRSV-LT-------------VA-----VTRLHAC-------------
hCoV-19/India/T --------QLSISCRSV-LTNF--------KICVA-----VTRLHAC-------------
hCoV-19/India/T --------QLSISCRSV-LTNF--------KICVA-----VTRLHAC-------------
hCoV-19/India/T ---------LSISCRSV-LTNF--------KICVA-----VTRLHAC-------------
hCoV-19/India/T ---------LSISCRSV-LTNF--------KICVA-----VTRLHAC-------------
hCoV-19/India/T ---------LSISCRSV-LTNF--------KICVA-----VTRLHAC-------------
hCoV-19/India/T ---------LSISCRSV-LTNF--------KICVA-----VTRLHAC-------------
hCoV-19/India/T ---------LSISCRSV-LTNF--------KICVA-----VTRLHAC-------------
hCoV-19/India/T ---------LSISCRSV-LTNF--------KICVA-----VTRLHAC-------------
hCoV-19/India/T ---------LSISCRSV-LTNF--------KICVA-----VTRLHAC-------------
hCoV-19/India/T ---------LSISCRSV-LTNF--------KICVA-----VTRLHAC-------------
hCoV-19/India/T ---------LSISCRSV-LTNF--------KICVA-----VTRLHAC-------------
hCoV-19/India/T ---------LSISCRSV-LTNF--------KICVA-----VTRLHAC-------------
hCoV-19/India/T ---------LSISCRSV-LT--------------A-----VTRLHAC-------------
hCoV-19/India/T --------QLSISCRSV-LTNF--------KICVA-----VTRLHAC-------------
hCoV-19/India/T ---------LSISCRSV-LTNF--------KICVA-----VTRLHAC-------------
hCoV-19/India/T ---------LSISCRSV-LTNF--------KICVA-----VTRLHAC-------------
hCoV-19/India/A ---------LSISCRSV-LTNF--------KICVA-----VTRLHAC-------------
hCoV-19/India/T ---------LSISCRSV-LTNF--------KICVA-----VTRLHAC-------------
hCoV-19/India/T ---------LSISCRSV-LTNF--------KICVA-----VTRLHAC-------------
hCoV-19/India/T ---------LSISCRSV-LTNF--------KICVA-----VTRLHAC-------------
hCoV-19/India/T --------QLSISCRSV-LTNF--------KICVA-----VTRLHAC-------------
hCoV-19/India/T --------QLSISCRSV-LTNF--------KICVA-----VTRLHAC-------------
hCoV-19/India/T ---------LSISCRSV-LTNF--------KICVA-----VTRLHAC-------------
hCoV-19/India/T ---------LSISCRSV-LTNF--------KICVA-----VTRLHAC-------------
hCoV-19/India/T ---------LSISCRSV-LTNF--------KICVA-----VTRLHAC-------------
hCoV-19/India/T ---------LSISCRSV-LTNF--------KICVA-----VTRLHAC-------------
hCoV-19/India/T ---------LSISCRSV-LTNF--------KICVA-----VTRLHAC-------------
hCoV-19/India/T ---------LSISCRSV-LTNF--------KICVA-----VTRLHAC-------------
hCoV-19/India/T ---------LSISCRSV-LTNF--------KICVA-----VTRLHAC-------------
hCoV-19/India/T --------QLSISCRSV-LTNF--------KICVA-----VTRLHAC-------------
hCoV-19/India/T --------QLSISCRSV-LTNF--------KICVA-----VTRLHAC-------------
hCoV-19/India/T --------QLSISCRSV-LTNF--------KICVA-----VTRLHAC-------------
hCoV-19/India/T --------QLSISCRSV-LTNF--------KICVA-----VTRLHAC-------------
hCoV-19/India/T --------QLSISCRSV-LTNF--------KICVA-----VTRLHAC-------------
hCoV-19/India/T ---------LSISCRSV-LTNF--------KICVA-----VTRLHAC-------------
hCoV-19/India/T ---------LSISCRSV-LTNF--------KICVA-----VTRLHAC-------------
hCoV-19/India/T ---------LSISCRSV-LTNF--------KICVA-----VTRLHAC-------------
hCoV-19/India/T ---------LSISCRSV-LTNF--------KICVA-----VTRLHAC-------------
hCoV-19/India/T ---------LSISCRSV-LTNF--------KICVA-----VTRLHAC-------------
hCoV-19/India/T ---------LSISCRSV-LTNF--------KICVA-----VTRLHAC-------------
hCoV-19/India/T ---------LSISCRSV-LTNF--------KICVA-----VTRLHAC-------------
hCoV-19/India/T ---------LSISCRSV-LTNF--------KICVA-----VTRLHAC-------------
hCoV-19/India/O --------QLSISCRSV-LTNF--------KICVA-----VTRLHAC-------------
hCoV-19/India/O --------QLSISCRSV-LTNF--------KICVA-----VTRLHAC-------------
hCoV-19/India/O --------QLSISCRSV-LTNF--------KICVA-----VTRLHAC-------------
hCoV-19/India/K -----------ISCRSV-LTNF--------KICVA-----VTRLHAC-------------
hCoV-19/India/G ----------SISCRSV-LTNF--------KICVA-----VTRLHAC-------------
hCoV-19/India/G ----------SISCRSV-LTNF--------KICVA-----VTRLHAC-------------
hCoV-19/India/G --------QLSISCRSV-LTNF--------KICVA-----VTRLHAC-------------
hCoV-19/India/G ----------SISCRSV-LTNF--------KICVA-----VTRLHAC-------------
hCoV-19/India/G ----------SISCRSV-LTNF--------KICVA-----VTRLHAC-------------
hCoV-19/India/G ----------SISCRSV-LTNF--------KICVA-----VTRLHAC-------------
hCoV-19/India/G ----------SISCRSV-LTNF--------KICVA-----VTRLHAC-------------
hCoV-19/India/G ----------SISCRSV-LTNF--------KICVA-----VTRLHAC-------------
hCoV-19/India/G ----------SISCRSV-LTNF--------KICVA-----VTRLHAC-------------
hCoV-19/India/G ----------SISCRSV-LTNF--------KICVA-----VTRLHAC-------------
hCoV-19/India/W --------QLSISCRSV-LTNF--------KICVA-----VTRLHAC-------------
hCoV-19/India/T --------QLSISCRSV-LTNF--------KICVA-----VTRLHAC-------------
hCoV-19/India/U --------QLSISCRSV-LTNF--------KICVA-----VTRLHAC-------------
hCoV-19/India/G ----------SISCRSV-LTNF--------KICVA-----VTRLHAC-------------
hCoV-19/India/K --------QLSISCRSV-LTNF--------KICVA-----VTRLHAC-------------
hCoV-19/India/R --------QLSISCRSV-LTNF--------KICVA-----VTRLHAC-------------
hCoV-19/India/T ---------LSISCRSV-LTNF--------KICVA-----VTRLHAC-------------
hCoV-19/India/W --------QLSISCRSV-LTNF--------KICVA-----VTRLHAC-------------
hCoV-19/India/U --------QLSISCRSV-LTNF--------KICVA-----VTRLHAC-------------
hCoV-19/India/U --------QLSISCRSV-LTNF--------KICVA-----VTRLHAC-------------
hCoV-19/India/H --------QLSISCRSV-LTNF--------KICVA-----VTRLHAC-------------
hCoV-19/India/O --------QLSISCRSV-LTNF--------KICVA-----VTRLHAC-------------
hCoV-19/India/B --------QLSISCRSV-LTN---------KICVA-----VTRLHAC-------------
hCoV-19/India/D --------QLSISCRSV-LTNF--------KICVA-----VTRLHAC-------------
hCoV-19/India/D --------QLSISCRSV-LTNF--------KICVA-----VTRLHAC-------------
hCoV-19/India/J --------QLSISCRSV-LTNF--------KICVA-----VTRLHAC-------------
hCoV-19/India/T --------QLSISCRSV-LTNF--------KICVA-----VTRLHAC-------------
hCoV-19/India/W --------QLSISCRSV-LTNF--------KICVA-----VTRLHAC-------------
hCoV-19/India/U --------QLSISCRSV-LTNF--------KICVA-----VTRLHAC-------------
hCoV-19/India/G --------QLSISCRSV-LTNF--------KICVA-----VTRLHAC-------------
hCoV-19/India/D --------QLSISCRSV-LTNF--------KICVA-----VTRLHAC-------------
hCoV-19/India/D --------QLSISCRSV-LTNF--------KICVA-----VTRLHAC-------------
hCoV-19/India/D --------QLSISCRSV-LTNF--------KICVA-----VTRLHAC-------------
hCoV-19/India/D --------QLSISCRSV-LTNF--------KICVA-----VTRLHAC-------------
hCoV-19/India/D --------QLSISCRSV-LTNF--------KICVA-----VTRLHAC-------------
hCoV-19/India/D --------QLSISCRSV-LTNF--------KICVA-----VTRLHAC-------------
hCoV-19/India/D --------QLSISCRSV-LTNF--------KICVA-----VTRLHAC-------------
hCoV-19/India/D --------QLSISCRSV-LTNF--------KICVA-----VTRLHAC-------------
hCoV-19/India/D --------QLSISCRSV-LTNF--------KICVA-----VTRLHAC-------------
hCoV-19/India/D --------QLSISCRSV-LTNF--------KICVA-----VTRLHAC-------------
hCoV-19/India/D --------QLSISCRSV-LTN---------KICVA-----VTRLHAC-------------
hCoV-19/India/D --------QLSISCRSV-LTN---------KICVA-----VTRLHAC-------------
hCoV-19/India/D --------QLSISCRSV-LTN---------KICVA-----VTRLHAC-------------
hCoV-19/India/D --------QLSISCRSV-LTN---------KICVA-----VTRLHAC-------------
hCoV-19/India/D --------QLSISCRSV-LTNF--------KICVA-----VTRLHAC-------------
hCoV-19/India/D --------QLSISCRSV-LTNF--------KICVA-----VTRLHAC-------------
hCoV-19/India/D --------QLSISCRSV-LTN---------KICVA-----VTRLHAC-------------
hCoV-19/India/D --------QLSISCRSV-L-----------KICVA-----VTRLHAC-------------
hCoV-19/India/D --------QLSISCRSV-LTN---------KICVA-----VTRLHAC-------------
hCoV-19/India/D --------QLSISCRSV-LTNF--------KICVA-----VTRLHAC-------------
hCoV-19/India/D --------QLSISCRSV-LTNF--------KICVA-----VTRLHAC-------------
hCoV-19/India/D --------QLSISCRSV-LTNF--------KICVA-----VTRLHAC-------------
hCoV-19/India/D --------QLSISCRSV-LTNF--------KICVA-----VTRLHAC-------------
hCoV-19/India/K ---------------SV-LTNF--------KICVA-----VTRLHAC-------------
hCoV-19/India/H --------QLSISCRSV-LTNF--------KICVA-----VTRLHAC-------------
hCoV-19/India/U --------QLSISCRSV-LTNF--------KICVA-----VTRLHAC-------------
hCoV-19/India/O --------QLSISCRSV-LTNF--------KICVA-----VTRLHAC-------------
hCoV-19/India/T ---------LSISCRSV-LTNF--------KICVA-----VTRLHAC-------------
hCoV-19/India/T ---------LSISCRSV-LTNF--------KICVA-----VTRLHAC-------------
hCoV-19/India/T --------QLSISCRSV-LTNF--------KICVA-----VTRLHAC-------------
hCoV-19/India/M --------QLSISCRSV-LTNF--------KICVA-----VTRLHAC-------------
hCoV-19/India/D --------QLSISCRSV-LTNF--------KICVA-----VTRLHAC-------------
hCoV-19/India/D --------QLSISCRSV-LTNF--------KICVA-----VTRLHAC-------------
hCoV-19/India/D --------QLSISCRSV-LTNF--------KICVA-----VTRLHAC-------------
hCoV-19/India/D --------QLSISCRSV-LTNF--------KICVA-----VTRLHAC-------------
hCoV-19/India/D --------QLSISCRSV-LTN---------KICVA-----VTRLHAC-------------
hCoV-19/India/D --------QLSISCRSV-LTNF--------KICVA-----VTRLHAC-------------
hCoV-19/India/D --------QLSISCRSV-LTNF--------KICVA-----VTRLHAC-------------
hCoV-19/India/D --------QLSISCRSV-LTNF--------KICVA-----VTRLHAC-------------
hCoV-19/India/D --------QLSISCRSV-LTNF--------KICVA-----VTRLHAC-------------
hCoV-19/India/D --------QLSISCRSV-LTNF--------KICVA-----VTRLHAC-------------
hCoV-19/India/D --------QL-ISCRSV-LTNF--------KICVA-----VTRLHAC-------------
hCoV-19/India/D --------QLSISCRSV-LTNF--------KICVA-----VTRLHAC-------------
hCoV-19/India/A --------QLSISCRSV-LTN---------KICVA-----VTRLHAC-------------
hCoV-19/India/D --------QLSISCRSV-LTNF--------K-CVA-----VTRLHAC-------------
hCoV-19/India/D --------QLSISCRSV-LTNF--------KICVA-----VTRLHAC-------------
hCoV-19/India/D --------QLSISCRSV-LTNF--------KICVA-----VTRLHAC-------------
hCoV-19/India/D --------QLSISCRSV-LTNF--------KICVA-----VTRLHAC-------------
hCoV-19/India/T ---------LSISCISV-LTNF--------KICVA-----VTRLYAC-------------
hCoV-19/India/M --------QLSISCRSV-LTNF--------KICVA-----VTRLHAC-------------
hCoV-19/India/D --------QLSISCRSV-LTN---------KICVA-----VTRLHAC-------------
hCoV-19/India/D --------QLSISCRSV-LTN---------KICVA-----VTRLHAC-------------
hCoV-19/India/L --------QLSISCRSV-LTNF--------KICVA-----VTRLHAC-------------
hCoV-19/India/U --------QLSISCRSV-LTNF--------KICVA-----VTRLHAC-------------
hCoV-19/India/T --------QLSISCRSV-LTNF--------KICVA-----VTRLHAC-------------
hCoV-19/India/T --------QLSISCRSV-LTNF--------KICVA-----VTRLHAC-------------
hCoV-19/India/M --------QLSISCRSV-LTN---------KICVA-----VTRLHAC-------------
hCoV-19/India/D --------QLSISCRSV-LTNF--------KICVA-----VTRLHAC-------------
hCoV-19/India/D --------QLSISCRSV-LTNF--------KICVA-----VTRLHAC-------------
hCoV-19/India/D --------QLSISCRSV-LTNF--------KICVA-----VTRLHAC-------------
hCoV-19/India/P --------QLSISCRSV-LTNF--------KICVA-----VTRLHAC-------------
hCoV-19/India/D --------QLSISCRSV-LTNF--------KICVA-----VTRLHAC-------------
hCoV-19/India/D --------QLSISCRSV-LTNF--------KICVA-----VTRLHAC-------------
hCoV-19/India/D --------QLSISCRSV-LTN---------KICVA-----VTRLHAC-------------
hCoV-19/India/D --------QLSISCRSV-LTNF--------KICVA-----VTRLHAC-------------
hCoV-19/India/D --------QLSISCRSV-LTN---------KICV-------TRLHAC-------------
hCoV-19/India/D --------QLSISCRSV-LTNF--------KICVA-----VTRLHAC-------------
hCoV-19/India/D --------QLSISCRSV-LTNF--------KICVA-----VTRLHAC-------------
hCoV-19/India/M --------QLSISCRSV-LTN---------KICV------VTRLHAC-------------
hCoV-19/India/O --------QLSISCRSV-LTNF--------KICVA-----VTRLHAC-------------
hCoV-19/India/D --------QLSISCRSV-LTNF--------KICVA-----VTRLHAC-------------
hCoV-19/India/U --------QLSISCRSV-LTN---------KICVA-----VTRLHAC-------------
hCoV-19/India/T --------QLSISCRSV-LTNF--------KICVA-----VTRLHAC-------------
hCoV-19/India/D --------QLSISCRSV-LTNF--------KICVA-----VTRLHAC-------------
hCoV-19/India/T --------QLSISCRSV-LTNF--------KICVA-----VTRLHAC-------------
hCoV-19/India/M --------QLSISCRSV-LTNF--------KICVA-----VTRLHAC-------------
hCoV-19/India/M --------QLSISCRSV-LTNF--------KICVA-----VTRLHAC-------------
hCoV-19/India/M --------QLSISCRSV-LTNF--------KICVA-----VTRLHAC-------------
hCoV-19/India/D --------QLSISCRSV-LTNF--------KICVA-----VTRLHAC-------------
hCoV-19/India/D --------QLSISCRSV-LTN---------KICVA-----VTRLHAC-------------
hCoV-19/India/D --------QLSISCRSV-LTN---------KICVA-----VTRLHAC-------------
hCoV-19/India/D ---------------------F--------KICVA-----VTRLHAC-------------
hCoV-19/India/L --------QLSISCRSV-LTNF--------KICVA-----VTRLHAC-------------
hCoV-19/India/D --------QLSISCRSV-LTNF--------KICVA-----VTRLHAC-------------
hCoV-19/India/K --------QLSISCRSV-LTNF--------KICVA-----VTRLHAC-------------
hCoV-19/India/M --------QLSISCRSV-LTN---------KICVA-----VTRLHAC-------------
hCoV-19/India/M --------QLSISCRSV-LTNF--------KICVA-----VTRLHAC-------------
hCoV-19/India/U ---------LSISCRSV-LTNF--------KICVA-----VTRLHAC-------------
hCoV-19/India/U ---------LSISCRSV-LTNF--------KICVA-----VTRLHAC-------------
hCoV-19/India/U --------QLSISCRSV-LTNF--------KICVA-----VTRLHAC-------------
hCoV-19/India/U ---------LSISCRSV-LTNF--------KICVA-----VTRLHAC-------------
hCoV-19/India/G ----------SISCRSV-LTNF--------KICVA-----VTRLHAC-------------
hCoV-19/India/G ----------SISCRSV-LTNF--------KICVA-----VTRLHAC-------------
hCoV-19/India/T SKRTLKSVWLSLGCMLSALTQY--------NLITVVDRTRVTRLSSAGCLRFRPCCSRSS
hCoV-19/India/U -ICSLNELNLC-GCHSAACLVHSRSIINN-LLSLT-GHELVYLLQAA-------------
hCoV-19/India/U -ICSLNELNLC-GCHSAACLVHSRSIINN-LLSLT-GHELVYLLQAA-------------
hCoV-19/India/T -ICSLNELNLC-GCHSAACLVHSRSIINN-LLSLT-GHELVYLLQAA-------------
hCoV-19/India/G -ICSLNELNLC-GCHSAACLVHSRSIINN-LLSLT-GHELVYLLQAA-------------
hCoV-19/India/G -ICSLNELNLC-GCHSAACLVHSRSIINN-LLSLT-GHELVYLLQAA-------------
hCoV-19/India/G -ICSLNELNLC-GCHSAACLVHSRSIINN-LLSLT-GHELVYLLQAA-------------
hCoV-19/India/T -ICSLNELNLC-GCHSAACLVHSRSIINN-LLSLT-GHELVYLLQAA-------------
hCoV-19/India/T -ICSLNELNLC-GCHSAACLVHSRSIINN-LLSLT-GHELVYLLQAA-------------
hCoV-19/India/M -ICSLNELNLC-GCHSAACLVHSRSIINN-LLSLT-GHELVYLLQAA-------------
hCoV-19/India/T -ICSLNELNLC-GCHSAACLVHSRSIINN-LLSLT-GHELVYLLQAA-------------
hCoV-19/India/T -ICSLNELNLC-GCHSAACLVHSRSIINN-LLSLT-GHELVYLLQAA-------------
hCoV-19/India/T -ICSLNELNLC-GCHSAACLVHSRSIINN-LLSLT-GHELVYLLQAA-------------
hCoV-19/India/T -ICSLNELNLC-GCHSAACLVHSRSIINN-LLSLT-GHELVYLLQAA-------------
hCoV-19/India/T -ICSLNELNLC-GCHSAACLVHSRSIINN-LLSLT-GHELVYLLQAA-------------
hCoV-19/India/W -ICSLNELNLC-GCHSAACLVHSRSIINN-LLSLT-GHELVYLLQAA-------------
hCoV-19/India/T -ICSLNELNLC-GCHSAACLVHSRSIINN-LLSLT-GHELVYLLQAA-------------
hCoV-19/India/T -ICSLNELNLC-GCHSAACLVHSRSIINN-LLSLT-GHELVYLLQAA-------------
hCoV-19/India/T -ICSLNELNLC-GCHSAACLVHSRSIINN-LLSLT-GHELVYLLQAA-------------
hCoV-19/India/T -ICSLNELNLC-GCHSAACLVHSRSIINN-LLSLT-GHELVYLLQAA-------------
hCoV-19/India/M -ICSLNELNLC-GCHSAACLVHSRSIINN-LLSLT-GHELVYLLQAA-------------
hCoV-19/India/T -ICSLNELNLC-GCHSAACLVHSRSIINN-LLSLT-GHELVYLLQAA-------------
hCoV-19/India/T -ICSLNELNLC-GCHSAACLVHSRSIINN-LLSLT-GHELVYLLQAA-------------
hCoV-19/India/T -ICSLNELNLC-GCHSAACLVHSRSIINN-LLSLT-GHELVYLLQAA-------------
hCoV-19/India/T -ICSLNELNLC-GCHSAACLVHSRSIINN-LLSLT-GHELVYLLQAA-------------
hCoV-19/India/T -ICSLNELNLC-GCHSAACLVHSRSIINN-LLSLT-GHELVYLLQAA-------------
hCoV-19/India/M -ICSLNELNLC-GCHSAACLVHSRSIINN-LLSLT-GHELVYLLQAA-------------
hCoV-19/India/T -ICSLNELNLC-GCHSAACLVHSRSIINN-LLSLT-GHELVYLLQAA-------------
hCoV-19/India/T -ICSLNELNLC-GCHSAACLVHSRSIINN-LLSLT-GHELVYLLQAA-------------
hCoV-19/India/T -ICSLNELNLC-GCHSAACLVHSRSIINN-LLSLT-GHELVYLLQAA-------------
hCoV-19/India/T -ICSLNELNLC-GCHSAACLVHSRSIINN-LLSLT-GHELVYLLQAA-------------
hCoV-19/India/T -ICSLNELNLC-GCHSAACLVHSRSIINN-LLSLT-GHELVYLLQAA-------------
hCoV-19/India/T -ICSLNELNLC-GCHSAACLVHSRSIINN-LLSLT-GHELVYLLQAA-------------
hCoV-19/India/T -ICSLNELNLC-GCHSAACLVHSRSIINN-LLSLT-GHELVYLLQAA-------------
hCoV-19/India/T -ICSLNELNLC-GCHSAACLVHSRSIINN-LLSLT-GHELVYLLQAA-------------
hCoV-19/India/T -ICSLNELNLC-GCHSAACLVHSRSIINN-LLSLT-GHELVYLLQAA-------------
hCoV-19/India/T -ICSLNELNLC-GCHSAACLVHSRSIINN-LLSLT-GHELVYLLQAA-------------
hCoV-19/India/T -ICSLNELNLC-GCHSAACLVHSRSIINN-LLSLT-GHELVYLLQAA-------------
hCoV-19/India/G -ICSLNELNLC-GCHSAACLVHSRSIINN-LLSLT-GHELVYLLQAA-------------
hCoV-19/India/T -ICSLNELNLC-GCHSAACLVHSRSIINN-LLSLT-GHELVYLLQAA-------------
hCoV-19/India/W -ICSLNELNLC-GCHSAACLVHSRSIINN-LLSLT-GHELVYLLQAA-------------
hCoV-19/India/T -ICSLNELNLC-GCHSAACLVHSRSIINN-LLSLT-GHELVYLLQAA-------------
hCoV-19/India/T -ICSLNELNLC-GCHSAACLVHSRSIINN-LLSLT-GHELVYLLQAA-------------
hCoV-19/India/T -ICSLNELNLC-GCHSAACLVHSRSIINN-LLSLT-GHELVYLLQAA-------------
hCoV-19/India/T -ICSLNELNLC-GCHSAACLVHSRSIINN-LLSLT-GHELVYLLQAA-------------
hCoV-19/India/T -ICSLNELNLC-GCHSAACLVHSRSIINN-LLSLT-GHELVYLLQAA-------------
hCoV-19/India/T -ICSLNELNLC-GCHSAACLVHSRSIINN-LLSLT-GHELVYLLQAA-------------
hCoV-19/India/K -ICSLNELNLC-GCHSAACLVHSRSIINN-LLSLT-GHELVYLLQAA-------------
hCoV-19/India/T -ICSLNELNLC-GCHSAACLVHSRSIINN-LLSLT-GHELVYLLQAA-------------
hCoV-19/India/T -ICSLNELNLC-GCHSAACLVHSRSIINN-LLSLT-GHELVYLLQAA-------------
hCoV-19/India/T -ICSLNELNLC-GCHSAACLVHSRSIINN-LLSLT-GHELVYLLQAA-------------
hCoV-19/India/T -ICSLNELNLC-GCHSAACLVHSRSIINN-LLSLT-GHELVYLLQAA-------------
hCoV-19/India/T -ICSLNELNLC-GCHSAACLVHSRSIINN-LLSLT-GHELVYLLQAA-------------
hCoV-19/India/U -ICSLNELNLC-GCHSAACLVHSRSIINN-LLSLT-GHELVYLLQAA-------------
hCoV-19/India/T -ICSLNELNLC-GCHSAACLVHSRSIINN-LLSLT-GHELVYLLQAA-------------
hCoV-19/India/T -ICSLNELNLC-GCHSAACLVHSRSIINN-LLSLT-GHELVYLLQAA-------------
hCoV-19/India/T -ICSLNELNLC-GCHSAACLVHSRSIINN-LLSLT-GHELVYLLQAA-------------
hCoV-19/India/T SICSLNELNLC-GCHSAACLVHSRSIINN-LLSLT-GHELVYLLQAA-------------
hCoV-19/India/M -ICSLNELNLC-GCHSAACLVHSRSIINN-LLSLT-GHELVYLLQAA-------------
hCoV-19/India/H -ICSLNELNLC-GCHSAACLVHSRSIINN-LLSLT-GHELVYLLQAA-------------
hCoV-19/India/W -ICSLNELNLC-GCHSAACLVHSRSIINN-LLSLT-GHELVYLLQAA-------------
hCoV-19/India/T -ICSLNELNLC-GCHSAACLVHSRSIINN-LLSLT-GHELVYLLQAA-------------
hCoV-19/India/T -ICSLNELNLC-GCHSAACLVHSRSIINN-LLSLT-GHELVYLLQAA-------------
hCoV-19/India/T -ICSLNELNLC-GCHSAACLVHSRSIINN-LLSLT-GHELVYLLQAA-------------
hCoV-19/India/D -ICSLNELNLC-GCHSAACLVHSRSIINN-LLSLT-GHELVYLLQAA-------------
hCoV-19/India/D -ICSLNELNLC-GCHSAACLVHSRSIINN-LLSLT-GHELVYLLQAA-------------
hCoV-19/India/M -ICSLNELNLC-GCHSAACLVHSRSIINN-LLSLT-GHELVYLLQAA-------------
hCoV-19/India/M -ICSLNELNLC-GCHSAACLVHSRSIINN-LLSLT-GHELVYLLQAA-------------
hCoV-19/India/M -ICSLNELNLC-GCHSAACLVHSRSIINN-LLSLT-GHELVYLLQAA-------------
hCoV-19/India/K -ICSLNELNLC-GCHSAACLVHSRSIINN-LLSLT-GHELVYLLQAA-------------
hCoV-19/India/K -ICSLNELNLC-GCHSAACLVHSRSIINN-LLSLT-GHELVYLLQAA-------------
hCoV-19/India/K -ICSLNELNLC-GCHSAACLVHSRSIINN-LLSLT-GHELVYLLQAA-------------
hCoV-19/India/M -ICSLNELNLC-GCHSAACLVHSRSIINN-LLSLT-GHELVYLLQVA-------------
hCoV-19/India/O -ICSLNELNLC-GCHSAACLVHSRSIINN-LLSLT-GHELVYLLQAA-------------
hCoV-19/India/T -ICSLNELNLC-GCHSAACLVHSRSIINN-LLSLT-GHELVYLLQAA-------------
hCoV-19/India/U -ICSLNELNLC-GCHSAACLVHSRSIINN-LLSLT-GHELVYLLQAA-------------
hCoV-19/India/M -ICSLNELNLC-GCHSAACLVHSRSIINN-LLSLT-GHELVYLLQAA-------------
hCoV-19/India/M -ICSLNELNLC-GCHSAACLVHSRSIINN-LLSLT-GHELVYLLQAA-------------
hCoV-19/India/M -ICSLNELNLC-GCHSAACLVHSRSIINN-LLSLT-GHELVYLLQAA-------------
hCoV-19/India/M -ICSLNELNLC-GCHSAACLVHSRSIINN-LLSLT-GHELVYLLQAA-------------
hCoV-19/India/M -ICSLNELNLC-GCHSAACLVHSRSIINN-LLSLT-GHELVYLLQAA-------------
hCoV-19/India/M -ICSLNELNLC-GCHSAACLVHSRSIINN-LLSLT-GHELVYLLQAA-------------
hCoV-19/India/M -ICSLNELNLC-GCHSAACLVHSRSIINN-LLSLT-GHELVYLLQAA-------------
hCoV-19/India/M -ICSLNELNLC-GCHSAACLVHSRSIINN-LLSLT-GHELVYLLQAA-------------
hCoV-19/India/M -ICSLNELNLC-GCHSAACLVHSRSIINN-LLSLT-GHELVYLLQAA-------------
hCoV-19/India/M -ICSLNELNLC-GCHSAACLVHSRSIINN-LLSLT-GHELVYLLQAA-------------
hCoV-19/India/M -ICSLNELNLC-GCHSAACLVHSRSIINN-LLSLT-GHELVYLLQAA-------------
hCoV-19/India/M -ICSLNELNLC-GCHSAACLVHSRSIINN-LLSLT-GHELVYLLQAA-------------
hCoV-19/India/M -ICSLNELNLC-GCHSAACLVHSRSIINN-LLSLT-GHELVYLLQAA-------------
hCoV-19/India/M -ICSLNELNLC-GCHSAACLVHSRSIINN-LLSLT-GHELVYLLQAA-------------
hCoV-19/India/M -ICSLNELNLC-GCHSAACLVHSRSIINN-LLSLT-GHELVYLLQAA-------------
hCoV-19/India/M -ICSLNELNLC-GCHSAACLVHSRSIINN-LLSLT-GHELVYLLQAA-------------
hCoV-19/India/M -ICSLNELNLC-GCHSAACLVHSRSIINN-LLSLT-GHELVYLLQAA-------------
hCoV-19/India/M -ICSLNELNLC-GCHSAACLVHSRSIINN-LLSLT-GHELVYLLQAA-------------
hCoV-19/India/M -ICSLNELNLC-GCHSAACLVHSRSIINN-LLSLT-GHELVYLLQAA-------------
hCoV-19/India/M -ICSLNELNLC-GCHSAACLVHSRSIINN-LLSLT-GHELVYLLQAA-------------
hCoV-19/India/M -ICSLNELNLC-GCHSAACLVHSRSIINN-LLSLT-GHELVYLLQAA-------------
hCoV-19/India/M -ICSLNELNLC-GCHSAACLVHSRSIINN-LLSLT-GHELVYLLQAA-------------
hCoV-19/India/M -ICSLNELNLC-GCHSAACLVHSRSIINN-LLSLT-GHELVYLLQAA-------------
hCoV-19/India/M -ICSLNELNLC-GCHSAACLVHSRSIINN-LLSLT-GHELVYLLQAA-------------
hCoV-19/India/M -ICSLNELNLC-GCHSAACLVHSRSIINN-LLSLT-GHELVYLLQAA-------------
hCoV-19/India/M -ICSLNELNLC-GCHSAACLVHSRSIINN-LLSLT-GHELVYLLQAA-------------
hCoV-19/India/M -ICSLNELNLC-GCHSAACLVHSRSIINN-LLSLT-GHELVYLLQAA-------------
hCoV-19/India/M -ICSLNELNLC-GCHSAACLVHSRSIINN-LLSLT-GHELVYLLQAA-------------
hCoV-19/India/M -ICSLNELNLC-GCHSAACLVHSRSIINN-LLSLT-GHELVYLLQAA-------------
hCoV-19/India/M -ICSLNELNLC-GCHSAACLVHSRSIINN-LLSLT-GHELVYLLQAA-------------
hCoV-19/India/M -ICSLNELNLC-GCHSAACLVHSRSIINN-LLSLT-GHELVYLLQAA-------------
hCoV-19/India/M -ICSLNELNLC-GCHSAACLVHSRSIINN-LLSLT-GHELVYLLQAA-------------
hCoV-19/India/M -ICSLNELNLC-GCHSAACLVHSRSIINN-LLSLT-GHELVYLLQAA-------------
hCoV-19/India/M -ICSLNELNLC-GCHSAACLVHSRSIINN-LLSLT-GHELVYLLQAA-------------
hCoV-19/India/M -ICSLNELNLC-GCHSAACLVHSRSIINN-LLSLT-GHELVYLLQAA-------------
hCoV-19/India/M -ICSLNELNLC-GCHSAACLVHSRSIINN-LLSLT-GHELVYLLQAA-------------
hCoV-19/India/M -ICSLNELNLC-GCHSAACLVHSRSIINN-LLSLT-GHELVYLLQAA-------------
hCoV-19/India/M -ICSLNELNLC-GCHSAACLVHSRSIINN-LLSLT-GHELVYLLQAA-------------
hCoV-19/India/M -ICSLNELNLC-GCHSAACLVHSRSIINN-LLSLT-GHELVYLLQAA-------------
hCoV-19/India/M -ICSLNELNLC-GCHSAACLVHSRSIINN-LLSLT-GHELVYLLQAA-------------
hCoV-19/India/M -ICSLNELNLC-GCHSAACLVHSRSIINN-LLSLT-GHELVYLLQAA-------------
hCoV-19/India/M -ICSLNELNLC-GCHSAACLVHSRSIINN-LLSLT-GHELVYLLQAA-------------
hCoV-19/India/M -ICSLNELNLC-GCHSAACLVHSRSIINN-LLSLT-GHELVYLLQVA-------------
hCoV-19/India/M -ICSLNELNLC-GCHSAACLVHSRSIINN-LLSLT-GHELVYLLQVA-------------
hCoV-19/India/M -ICSLNELNLC-GCHSAACLVHSRSIINN-LLSLT-GHELVYLLQVA-------------
hCoV-19/India/M -ICSLNELNLC-GCHSAACLVHSRSIINN-LLSLT-GHELVYLLQVA-------------
hCoV-19/India/M -ICSLNELNLC-GCHSAACLVHSRSIINN-LLSLT-GHELVYLLQAA-------------
hCoV-19/India/M -ICSLNELNLC-GCHSAACLVHSRSIINN-LLSLT-GHELVYLLQAA-------------
hCoV-19/India/M -ICSLNELNLC-GCHSAACLVHSRSIINN-LLSLT-GHELVYLLQAA-------------
hCoV-19/India/M -ICSLNELNLC-GCHSAACLVHSRSIINN-LLSLT-GHELVYLLQAA-------------
hCoV-19/India/M -ICSLNELNLC-GCHSAACLVHSRSIINN-LLSLT-GHELVYLLQAA-------------
hCoV-19/India/M -ICSLNELNLC-GCHSAACLVHSRSIINN-LLSLT-GHELVYLLQAA-------------
hCoV-19/India/M -ICSLNELNLC-GCHSAACLVHSRSIINN-LLSLT-GHELVYLLQAA-------------
hCoV-19/India/M -ICSLNELNLC-GCHSAACLVHSRSIINN-LLSLT-GHELVYLLQAA-------------
hCoV-19/India/M -ICSLNELNLC-GCHSAACLVHSRSIINN-LLSLT-GHELVYLLQAA-------------
hCoV-19/India/M -ICSLNELNLC-GCHSAACLVHSRSIINN-LLSLT-GHELVYLLQAA-------------
hCoV-19/India/M -ICSLNELNLC-GCHSAACLVHSRSIINN-LLSLT-GHELVYLLQAA-------------
hCoV-19/India/M -ICSLNELNLC-GCHSAACLVHSRSIINN-LLSLT-GHELVYLLQAA-------------
hCoV-19/India/M -ICSLNELNLC-GCHSAACLVHSRSIINN-LLSLT-GHELVYLLQAA-------------
hCoV-19/India/M -ICSLNELNLC-GCHSAACLVHSRSIINN-LLSLT-GHELVYLLQAA-------------
hCoV-19/India/M -ICSLNELNLC-GCHSAACLVHSRSIINN-LLSLT-GHELVYLLQAA-------------
hCoV-19/India/M -ICSLNELNLC-GCHSAACLVHSRSIINN-LLSLT-GHELVYLLQAA-------------
hCoV-19/India/M -ICSLNELNLC-GCHSAACLVHSRSIINN-LLSLT-GHELVYLLQAA-------------
hCoV-19/India/M -ICSLNELNLC-GCHSAACLVHSRSIINN-LLSLT-GHELVYLLQAA-------------
hCoV-19/India/M -ICSLNELNLC-GCHSAACLVHSRSIINN-LLSLT-GHELVYLLQAA-------------
hCoV-19/India/M -ICSLNELNLC-GCHSAACLVHSRSIINN-LLSLT-GHELVYLLQAA-------------
hCoV-19/India/M -ICSLNELNLC-GCHSAACLVHSRSIINN-LLSLT-GHELVYLLQAA-------------
hCoV-19/India/M -ICSLNELNLC-GCHSAACLVHSRSIINN-LLSLT-GHELVYLLQAA-------------
hCoV-19/India/M -ICSLNELNLC-GCHSAACLVHSRSIINN-LLSLT-GHELVYLLQAA-------------
hCoV-19/India/M -ICSLNELNLC-GCHSAACLVHSRSIINN-LLSLT-GHELVYLLQAA-------------
hCoV-19/India/U -ICSLNELNLC-GCHSAACLVHSRSIINN-LLSLT-GHELVYLLQAA-------------
hCoV-19/India/G -ICSLNELNLC-GCHSAACLVHSRSIINN-LLSLT-GHELVYLLQAA-------------
hCoV-19/India/G -ICSLNELNLC-GCHSAACLVHSRSIINN-LLSLT-GHELVYLLQAA-------------
hCoV-19/India/G -ICSLNELNLC-GCHSAACLVHSRSIINN-LLSLT-GHELVYLLQAA-------------
hCoV-19/India/O -ICSLNELNLC-GCHSAACLVHSRSIINN-LLSLT-GHELVYLLQAA-------------
hCoV-19/India/O -ICSLNELNLC-GCHSAACLVHSRSIINN-LLSLT-GHELVYLLQAA-------------
hCoV-19/India/G -ICSLNELNLC-GCHSAACLVHSRSIINN-LLSLT-GHELVYLLQAA-------------
hCoV-19/India/G -ICSLNELNLC-GCHSAACLVHSRSIINN-LLSLT-GHELVYLLQAA-------------
hCoV-19/India/G -ICSLNELNLC-GCHSAACLVHSRSIINN-LLSLT-GHELVYLLQAA-------------
hCoV-19/India/G -ICSLNELNLC-GCHSAACLVHSRSIINN-LLSLT-GHELVYLLQAA-------------
hCoV-19/India/G -ICSLNELNLC-GCHSAACLVHSRSIINN-LLSLT-GHELVYLLQAA-------------
hCoV-19/India/K -ICSLNELNLC-GCHSAACLVHSRSIINN-LLSLT-GHELVYLLQAA-------------
hCoV-19/India/K -ICSLNELNLC-GCHSAACLVHSRSIINN-LLSLT-GHELVYLLQAA-------------
hCoV-19/India/K -ICSLNELNLC-GCHSAACLVHSRSIINN-LLSLT-GHELVYLLQAA-------------
hCoV-19/India/K -ICSLNELNLC-GCHSAACLVHSRSIINN-LLSLT-GHELVYLLQAA-------------
hCoV-19/India/K -ICSLNELNLC-GCHSAACLVHSRSIINN-LLSLT-GHELVYLLQAA-------------
hCoV-19/India/G -ICSLNELNLC-GCHSAACLVHSRSIINN-LLSLT-GHELVYLLQAA-------------
hCoV-19/India/G -ICSLNELNLC-GCHSAACLVHSRSIINN-LLSLT-GHELVYLLQAA-------------
hCoV-19/India/G -ICSLNELNLC-GCHSAACLVHSRSIINN-LLSLT-GHELVYLLQAA-------------
hCoV-19/India/G -ICSLNELNLC-GCHSAACLVHSRSIINN-LLSLT-GHELVYLLQAA-------------
hCoV-19/India/G -ICSLNELNLC-GCHSAACLVHSRSIINN-LLSLT-GHELVYLLQAA-------------
hCoV-19/India/G -ICSLNELNLC-GCHSAACLVHSRSIINN-LLSLT-GHELVYLLQAA-------------
hCoV-19/India/G -ICSLNELNLC-GCHSAACLVHSRSIINN-LLSLT-GHELVYLLQAA-------------
hCoV-19/India/K -ICSLNELNLC-GCHSAACLVHSRSIINN-LLSLT-GHELVYLLQAA-------------
hCoV-19/India/G -ICSLNELNLC-GCHSAACLVHSRSIINN-LLSLT-GHELVYLLQAA-------------
hCoV-19/India/G -ICSLNELNLC-GCHSAACLVHSRSIINN-LLSLT-GHELVYLLQAA-------------
hCoV-19/India/T -ICSLNELNLC-GCHSAACLVHSRSIINN-LLSLT-GHELVYLLQAA-------------
hCoV-19/India/H -ICSLNELNLC-GCHSAACLVHSRSIINN-LLSLT-GHELVYLLQAA-------------
hCoV-19/India/U -ICSLNELNLC-GCHSAACLVHSRSIINN-LLSLT-GHELVYLLQAA-------------
hCoV-19/India/U -ICSLNELNLC-GCHSAACLVHSRSIINN-LLSLT-GHELVYLLQAA-------------
hCoV-19/India/U -ICSLNELNLC-GCHSAACLVHSRSIINN-LLSLT-GHELVYLLQAA-------------
hCoV-19/India/T -ICSLNELNLC-GCHSAACLVHSRSIINN-LLSLT-GHELVYLLQAA-------------
hCoV-19/India/T -ICSLNELNLC-GCHSAACLVHSRSIINN-LLSLT-GHELVYLLQAA-------------
hCoV-19/India/U -ICSLNELNLC-GCHSAACLVHSRSIINN-LLSLT-GHELVYLLQAA-------------
hCoV-19/India/U -ICSLNELNLC-GCHSAACLVHSRSIINN-LLSLT-GHELVYLLQAA-------------
hCoV-19/India/M -ICSLNELNLC-GCHSAACLVHSRSIINN-LLSLT-GHELVYLLQAA-------------
hCoV-19/India/D -ICSLNELNLC-GCHSAACLVHSRSIINN-LLSLT-GHELVYLLQAA-------------
hCoV-19/India/T -ICSLNELNLC-GCHSAACLVHSRSIINN-LLSLT-GHELVYLLQAA-------------
hCoV-19/India/G -ICSLNELNLC-GCHSAACLVHSRSIINN-LLSLT-GHELVYLLQAA-------------
hCoV-19/India/G -ICSLNELNLC-GCHSAACLVHSRSIINN-LLSLT-GHELVYLLQAA-------------
hCoV-19/India/G -ICSLNELNLC-GCHSAACLVHSRSIINN-LLSLT-GHELVYLLQAA-------------
hCoV-19/India/G -ICSLNELNLC-GCHSAACLVHSRSIINN-LLSLT-GHELVYLLQAA-------------
hCoV-19/India/G -ICSLNELNLC-GCHSAACLVHSRSIINN-LLSLT-GHELVYLLQAA-------------
hCoV-19/India/G -ICSLNELNLC-GCHSAACLVHSRSIINN-LLSLT-GHELVYLLQAA-------------
hCoV-19/India/G -ICSLNELNLC-GCHSAACLVHSRSIINN-LLSLT-GHELVYLLQAA-------------
hCoV-19/India/G -ICSLNELNLC-GCHSAACLVHSRSIINN-LLSLT-GHELVYLLQAA-------------
hCoV-19/India/G -ICSLNELNLC-GCHSAACLVHSRSIINN-LLSLT-GHELVYLLQAA-------------
hCoV-19/India/G -ICSLNELNLC-GCHSAACLVHSRSIINN-LLSLT-GHELVYLLQAA-------------
hCoV-19/India/G -ICSLNELNLC-GCHSAACLVHSRSIINN-LLSLT-GHELVYLLQAA-------------
hCoV-19/India/G -ICSLNELNLC-GCHSAACLVHSRSIINN-LLSLT-GHELVYLLQAA-------------
hCoV-19/India/D -ICSLNELNLC-GCHSAACLVHSRSIINN-LLSLT-GHELVYLLQAA-------------
hCoV-19/India/G -ICSLNELNLC-GCHSAACLVHSRSIINN-LLSLT-GHELVYLLQAA-------------
hCoV-19/India/G -ICSLNELNLC-GCHSAACLVHSRSIINN-LLSLT-GHELVYLLQAA-------------
hCoV-19/India/G -ICSLNELNLC-GCHSAACLVHSRSIINN-LLSLT-GHELVYLLQAA-------------
hCoV-19/India/G -ICSLNELNLC-GCHSAACLVHSRSIINN-LLSLT-GHELVYLLQAA-------------
hCoV-19/India/G -ICSLNELNLC-GCHSAACLVHSRSIINN-LLSLT-GHELVYLLQAA-------------
hCoV-19/India/M -ICSLNELNLC-GCHSAACLVHSRSIINN-LLSLT-GHELVYLLQAA-------------
hCoV-19/India/G -ICSLNELNLC-GCHSAACLVHSRSIINN-LLSLT-GHELVYLLQAA-------------
hCoV-19/India/G -ICSLNELNLC-GCHSAACLVHSRSIINN-LLSLT-GHELVYLLQAA-------------
hCoV-19/India/G -ICSLNELNLC-GCHSAACLVHSRSIINN-LLSLT-GHELVYLLQAA-------------
hCoV-19/India/U -ICSLNELNLC-GCHSAACLVHSRSIINN-LLSLT-GHELVYLLQAA-------------
hCoV-19/India/G -ICSLNELNLC-GCHSAACLVHSRSIINN-LLSLT-GHELVYLLQAA-------------
hCoV-19/India/G -ICSLNELNLC-GCHSAACLVHSRSIINN-LLSLT-GHELVYLLQAA-------------
hCoV-19/India/D -ICSLNELNLC-GCHSAACLVHSRSIINN-LLSLT-GHELVYLLQAA-------------
hCoV-19/India/G -ICSLNELNLC-GCHSAACLVHSRSIINN-LLSLT-GHELVYLLQAA-------------
hCoV-19/India/G -ICSLNELNLC-GCHSAACLVHSRSIINN-LLSLT-GHELVYLLQAA-------------
hCoV-19/India/G -ICSLNELNLC-GCHSAACLVHSRSIINN-LLSLT-GHELVYLLQAA-------------
hCoV-19/India/G -ICSLNELNLC-GCHSAACLVHSRSIINN-LLSLT-GHELVYLLQAA-------------
hCoV-19/India/G -ICSLNELNLC-GCHSAACLVHSRSIINN-LLSLT-GHELVYLLQAA-------------
hCoV-19/India/G -ICSLNELNLC-GCHSAACLVHSRSIINN-LLSLT-GHELVYLLQAA-------------
hCoV-19/India/G -ICSLNELNLC-GCHSAACLVHSRSIINN-LLSLT-GHELVYLLQAA-------------
hCoV-19/India/G -ICSLNELNLC-GCHSAACLVHSRSIINN-LLSLT-GHELVYLLQAA-------------
hCoV-19/India/G -ICSLNELNLC-GCHSAACLVHSRSIINN-LLSLT-GHELVYLLQAA-------------
hCoV-19/India/G -ICSLNELNLC-GCHSAACLVHSRSIINN-LLSLT-GHELVYLLQAA-------------
hCoV-19/India/G -ICSLNELNLC-GCHSAACLVHSRSIINN-LLSLT-GHELVYLLQAA-------------
hCoV-19/India/H -ICSLNELNLC-GCHSAACLVHSRSIINN-LLSLT-GHELVYLLQAA-------------
hCoV-19/India/G -ICSLNELNLC-GCHSAACLVHSRSIINN-LLSLT-GHELVYLLQAA-------------
hCoV-19/India/O -ICSLNELNLC-GCHSAACLVHSRSIINN-LLSLT-GHELVYLLQAA-------------
hCoV-19/India/K -ICSLNELNLC-GCHSAACLVHSRSIINN-LLSLT-GHELVYLLQAA-------------
hCoV-19/India/K -ICSLNELNLC-GCHSAACLVHSRSIINN-LLSLT-GHELVYLLQAA-------------
hCoV-19/India/K -ICSLNELNLC-GCHSAACLVHSRSIINN-LLSLT-GHELVYLLQAA-------------
hCoV-19/India/K -ICSLNELNLC-GCHSAACLVHSRSIINN-LLSLT-GHELVYLLQAA-------------
hCoV-19/India/T -ICSLNELNLC-GCHSAACLVHSRSIINN-LLSLT-GHELVYLLQAA-------------
hCoV-19/India/K -ICSLNELNLC-GCHSAACLVHSRSIINN-LLSLT-GHELVYLLQAA-------------
hCoV-19/India/K -ICSLNELNLC-GCHSAACLVHSRSIINN-LLSLT-GHELVYLLQAA-------------
hCoV-19/India/K -ICSLNELNLC-GCHSAACLVHSRSIINN-LLSLT-GHELVYLLQAA-------------
hCoV-19/India/O -ICSLNELNLC-GCHSAACLVHSRSIINN-LLSLT-GHELVYLLQAA-------------
hCoV-19/India/O -ICSLNELNLC-GCHSAACLVHSRSIINN-LLSLT-GHELVYLLQAA-------------
hCoV-19/India/O -ICSLNELNLC-GCHSAACLVHSRSIINN-LLSLT-GHELVYLLQAA-------------
hCoV-19/India/O -ICSLNELNLC-GCHSAACLVHSRSIINN-LLSLT-GHELVYLLQAA-------------
hCoV-19/India/K -ICSLNELNLC-GCHSAACLVHSRSIINN-LLSLT-GHELVYLLQAA-------------
hCoV-19/India/O -ICSLNELNLC-GCHSAACLVHSRSIINN-LLSLT-GHELVYLLQAA-------------
hCoV-19/India/O -ICSLNELNLC-GCHSAACLVHSRSIINN-LLSLT-GHELVYLLQAA-------------
hCoV-19/India/O -ICSLNELNLC-GCHSAACLVHSRSIINN-LLSLT-GHELVYLLQAA-------------
hCoV-19/India/O -ICSLNELNLC-GCHSAACLVHSRSIINN-LLSLT-GHELVYLLQAA-------------
hCoV-19/India/K -ICSLNELNLC-GCHSAACLVHSRSIINN-LLSLT-GHELVYLLQAA-------------
hCoV-19/India/O -ICSLNELNLC-GCHSAACLVHSRSIINN-LLSLT-GHELVYLLQAA-------------
hCoV-19/India/G -ICSLNELNLC-GCHSAACLVHSRSIINN-LLSLT-GHELVYLLQAA-------------
hCoV-19/India/M -ICSLNELNLC-GCHSAACLVHSRSIINN-LLSLT-GHELVYLLQAA-------------
hCoV-19/India/M -ICSLNELNLC-GCHSAACLVHSRSIINN-LLSLT-GHELVYLLQAA-------------
hCoV-19/India/U -ICSLNELNLC-GCHSAACLVHSRSIINN-LLSLT-GHELVYLLQAA-------------
hCoV-19/India/U -ICSLNELNLC-GCHSAACLVHSRSIINN-LLSLT-GHELVYLLQAA-------------
hCoV-19/India/M -ICSLNELNLC-GCHSAACLVHSRSIINN-LLSLT-GHELVYLLQAA-------------
hCoV-19/India/O -ICSLNELNLC-GCHSAACLVHSRSIINN-LLSLT-GHELVYLLQAA-------------
hCoV-19/India/M -ICSLNELNLC-GCHSAACLVHSRSIINN-LLSLT-GHELVYLLQAA-------------
hCoV-19/India/M -ICSLNELNLC-GCHSAACLVHSRSIINN-LLSLT-GHELVYLLQAA-------------
hCoV-19/India/M -ICSLNELNLC-GCHSAACLVHSRSIINN-LLSLT-GHELVYLLQAA-------------
hCoV-19/India/M -ICSLNELNLC-GCHSAACLVHSRSIINN-LLSLT-GHELVYLLQAA-------------
hCoV-19/India/O -ICSLNELNLC-GCHSAACLVHSRSIINN-LLSLT-GHELVYLLQAA-------------
hCoV-19/India/M -ICSLNELNLC-GCHSAACLVHSRSIINN-LLSLT-GHELVYLLQAA-------------
hCoV-19/India/M -ICSLNELNLC-GCHSAACLVHSRSIINN-LLSLT-GHELVYLLQAA-------------
hCoV-19/India/M -ICSLNELNLC-GCHSAACLVHSRSIINN-LLSLT-GHELVYLLQAA-------------
hCoV-19/India/M -ICSLNELNLC-GCHSAACLVHSRSIINN-LLSLT-GHELVYLLQAA-------------
hCoV-19/India/M -ICSLNELNLC-GCHSAACLVHSRSIINN-LLSLT-GHELVYLLQAA-------------
hCoV-19/India/O -ICSLNELNLC-GCHSAACLVHSRSIINN-LLSLT-GHELVYLLQAA-------------
hCoV-19/India/T -ICSLNELNLC-GCHSAACLVHSRSIINN-LLSLT-GHELVYLLQAA-------------
hCoV-19/India/T -ICSLNELNLC-GCHSAACLVHSRSIINN-LLSLT-GHELVYLLQAA-------------
hCoV-19/India/T -ICSLNELNLC-GCHSAACLVHSRSIINN-LLSLT-GHELVYLLQAA-------------
hCoV-19/India/T -ICSLNELNLC-GCHSAACLVHSRSIINN-LLSLT-GHELVYLLQAA-------------
hCoV-19/India/T -ICSLNELNLC-GCHSAACLVHSRSIINN-LLSLT-GHELVYLLQAA-------------
hCoV-19/India/T -ICSLNELNLC-GCHSAACLVHSRSIINN-LLSLT-GHELVYLLQAA-------------
hCoV-19/India/T -ICSLNELNLC-GCHSAACLVHSRSIINN-LLSLT-GHELVYLLQAA-------------
hCoV-19/India/T -ICSLNELNLC-GCHSAACLVHSRSIINN-LLSLT-GHELVYLLQAA-------------
hCoV-19/India/T -ICSLNELNLC-GCHSAACLVHSRSIINN-LLSLT-GHELVYLLQAA-------------
hCoV-19/India/T -ICSLNELNLC-GCHSAACLVHSRSIINN-LLSLT-GHELVYLLQAA-------------
hCoV-19/India/T -ICSLNELNLC-GCHSAACLVHSRSIINN-LLSLT-GHELVYLLQAA-------------
hCoV-19/India/T -ICSLNELNLC-GCHSAACLVHSRSIINN-LLSLT-GHELVYLLQAA-------------
hCoV-19/India/T -ICSLNELNLC-GCHSAACLVHSRSIINN-LLSLT-GHELVYLLQAA-------------
hCoV-19/India/M -ICSLNELNLC-GCHSAACLVHSRSIINN-LLSLT-GHELVYLLQAA-------------
hCoV-19/India/M -ICSLNELNLC-GCHSAACLVHSRSIINN-LLSLT-GHELVYLLQAA-------------
hCoV-19/India/U -ICSLNELNLC-GCHSAACLVHSRSIINN-LLSLT-GHELVYLLQAA-------------
hCoV-19/India/U -ICSLNELNLC-GCHSAACLVHSRSIINN-LLSLT-GHELVYLLQAA-------------
hCoV-19/India/M -ICSLNELNLC-GCHSAACLVHSRSIINN-LLSLT-GHELVYLLQAA-------------
hCoV-19/India/M -ICSLNELNLC-GCHSAACLVHSRSIINN-LLSLT-GHELVYLLQAA-------------
hCoV-19/India/M -ICSLNELNLC-GCHSAACLVHSRSIINN-LLSLT-GHELVYLLQAA-------------
hCoV-19/India/M -ICSLNELNLC-GCHSAACLVHSRSIINN-LLSLT-GHELVYLLQAA-------------
hCoV-19/India/M -ICSLNELNLC-GCHSAACLVHSRSIINN-LLSLT-GHELVYLLQAA-------------
hCoV-19/India/M -ICSLNELNLC-GCHSAACLVHSRSIINN-LLSLT-GHELVYLLQAA-------------
hCoV-19/India/M -ICSLNELNLC-GCHSAACLVHSRSIINN-LLSLT-GHELVYLLQAA-------------
hCoV-19/India/M -ICSLNELNLC-GCHSAACLVHSRSIINN-LLSLT-GHELVYLLQAA-------------
hCoV-19/India/M -ICSLNELNLC-GCHSAACLVHSRSIINN-LLSLT-GHELVYLLQAA-------------
hCoV-19/India/M -ICSLNELNLC-GCHSAACLVHSRSIINN-LLSLT-GHELVYLLQAA-------------
hCoV-19/India/M -ICSLNELNLC-GCHSAACLVHSRSIINN-LLSLT-GHELVYLLQAA-------------
hCoV-19/India/T -ICSLNELNLC-GCHSAACLVHSRSIINN-LLSLT-GHELVYLLQAA-------------
hCoV-19/India/M -ICSLNELNLC-GCHSAACLVHSRSIINN-LLSLT-GHELVYLLQAA-------------
hCoV-19/India/O -ICSLNELNLC-GCHSAACLVHSRSIINN-LLSLT-GHELVYLLQAA-------------
hCoV-19/India/O -ICSLNELNLC-GCHSAACLVHSRSIINN-LLSLT-GHELVYLLQAA-------------
hCoV-19/India/O -ICSLNELNLC-GCHSAACLVHSRSIINN-LLSLT-GHELVYLLQAA-------------
hCoV-19/India/M -ICSLNELNLC-GCHSAACLVHSRSIINN-LLSLT-GHELVYLLQAA-------------
hCoV-19/India/M -ICSLNELNLC-GCHSAACLVHSRSIINN-LLSLT-GHELVYLLQAA-------------
hCoV-19/India/M -ICSLNELNLC-GCHSAACLVHSRSIINN-LLSLT-GHELVYLLQAA-------------
hCoV-19/India/M -ICSLNELNLC-GCHSAACLVHSRSIINN-LLSLT-GHELVYLLQAA-------------
hCoV-19/India/M -ICSLNELNLC-VCHSAACLVHSRSIINN-LLSLT-GHELVYLLQAA-------------
hCoV-19/India/M -ICSLNELNLC-GCHSAACLVHSRSIINN-LLSLT-GHELVYLLQAA-------------
hCoV-19/India/M -ICSLNELNLC-GCHSAACLVHSRSIINN-LLSLT-GHELVYLLQAA-------------
hCoV-19/India/H -ICSLNELNLC-GCHSAACLVHSRSIINN-LLSLT-GHELVYLLQAA-------------
hCoV-19/India/U -ICSLNELNLC-GCHSAACLVHSRSIINN-LLSLT-GHELVYLLQAA-------------
hCoV-19/India/U -ICSLNELNLC-GCHSAACLVHSRSIINN-LLSLT-GHELVYLLQAA-------------
hCoV-19/India/U -ICSLNELNLC-GCHSAACLVHSRSIINN-LLSLT-GHELVYLLQAA-------------
hCoV-19/India/O -ICSLNELNLC-GCHSAACLVHSRSIINN-LLSLT-GHELVYLLQAA-------------
hCoV-19/India/M -ICSLNELNLC-GCHSAACLVHSRSIINN-LLSLT-GHELVYLLQAA-------------
hCoV-19/India/M -ICSLNELNLC-GCHSAACLVHSRSIINN-LLSLT-GHELVYLLQAA-------------
hCoV-19/India/M -ICSLNELNLC-GCHSAACLVHSRSIINN-LLSLT-GHELVYLLQAA-------------
hCoV-19/India/M -ICSLNELNLC-GCHSAACLVHSRSIINN-LLSLT-GHELVYLLQAA-------------
hCoV-19/India/M -ICSLNELNLC-GCHSAACLVHSRSIINN-LLSLT-GHELVYLLQAA-------------
hCoV-19/India/M -ICSLNELNLC-GCHSAACLVHSRSIINN-LLSLT-GHELVYLLQAA-------------
hCoV-19/India/M -ICSLNELNLC-GCHSAACLVHSRSIINN-LLSLT-GHELVYLLQAA-------------
hCoV-19/India/T -ICSLNELNLC-GCHSAACLVHSRSIINN-LLSLT-GHELVYLLQAA-------------
hCoV-19/India/T -ICSLNELNLC-GCHSAACLVHSRSIINN-LLSLT-GHELVYLLQAA-------------
hCoV-19/India/T -ICSLNELNLC-GCHSAACLVHSRSIINN-LLSLT-GHELVYLLQAA-------------
hCoV-19/India/T -ICSLNELNLC-GCHSAACLVHSRSIINN-LLSLT-GHELVYLLQAA-------------
hCoV-19/India/T -ICSLNELNLC-GCHSAACLVHSRSIINN-LLSLT-GHELVYLLQAA-------------
hCoV-19/India/T -ICSLNELNLC-GCHSAACLVHSRSIINN-LLSLT-GHELVYLLQAA-------------
hCoV-19/India/M -ICSLNELNLC-GCHSAACLVHSRSIINN-LLSLT-GHELVYLLQAA-------------
hCoV-19/India/M -ICSLNELNLC-GCHSAACLVHSRSIINN-LLSLT-GHELVYLLQAA-------------
hCoV-19/India/M -ICSLNELNLC-GCHSAACLVHSRSIINN-LLSLT-GHELVYLLQAA-------------
hCoV-19/India/T -ICSLNELNLC-GCHSAACLVHSRSIINN-LLSLT-GHELVYLLQAA-------------
hCoV-19/India/T -ICSLNELNLC-GCHSAACLVHSRSIINN-LLSLT-GHELVYLLQAA-------------
hCoV-19/India/T -ICSLNELNLC-GCHSAACLVHSRSIINN-LLSLT-GHELVYLLQAA-------------
hCoV-19/India/T -ICSLNELNLC-GCHSAACLVHSRSIINN-LLSLT-GHELVYLLQAA-------------
hCoV-19/India/T -ICSLNELNLC-GCHSAACLVHSRSIINN-LLSLT-GHELVYLLQAA-------------
hCoV-19/India/T -ICSLNELNLC-GCHSAACLVHSRSIINN-LLSLT-GHELVYLLQAA-------------
hCoV-19/India/T -ICSLNELNLC-GCHSAACLVHSRSIINN-LLSLT-GHELVYLLQAA-------------
hCoV-19/India/T -ICSLNELNLC-GCHSAACLVHSRSIINN-LLSLT-GHELVYLLQAA-------------
hCoV-19/India/T -ICSLNELNLC-GCHSAACLVHSRSIINN-LLSLT-GHELVYLLQAA-------------
hCoV-19/India/T -ICSLNELNLC-GCHSAACLVHSRSIINN-LLSLT-GHELVYLLQAA-------------
hCoV-19/India/T -ICSLNELNLC-GCHSAACLVHSRSIINN-LLSLT-GHELVYLLQAA-------------
hCoV-19/India/T -ICSLNELNLC-GCHSAACLVHSRSIINN-LLSLT-GHELVYLLQAA-------------
hCoV-19/India/T -ICSLNELNLC-GCHSAACLVHSHSIINN-LLSLT-GHELVYLLQAA-------------
hCoV-19/India/T -ICSLNELNLC-GCHSAACLVHSRSIINN-LLSLT-GHELVYLLQAA-------------
hCoV-19/India/T -ICSLNELNLC-GCHSAACLVHSRSIINN-LLSLT-GHELVYLLQAA-------------
hCoV-19/India/T -ICSLNELNLC-GCHSAACLVHSRSIINN-LLSLT-GHELVYLLQAA-------------
hCoV-19/India/T -ICSLNELNLC-GCHSAACLVHSRSIINN-LLSLT-GHELVYLLQAA-------------
hCoV-19/India/T -ICSLNELNLC-GCHSAACLVHSRSIINN-LLSLT-GHELVYLLQAA-------------
hCoV-19/India/T -ICSLNELNLC-GCHSAACLVHSRSIINN-LLSLT-GHELVYLLQAA-------------
hCoV-19/India/T -ICSLNELNLC-GCHSAACLVHSRSIINN-LLSLT-GHELVYLLQAA-------------
hCoV-19/India/T -ICSLNELNLC-GCHSAACLVHSRSIINN-LLSLT-GHELVYLLQAA-------------
hCoV-19/India/T -ICSLNELNLC-GCHSAACLVHSRSIINN-LLSLT-GHELVYLLQAA-------------
hCoV-19/India/T -ICSLNELNLC-GCHSAACLVHSRSIINN-LLSLT-GHELVYLLQAA-------------
hCoV-19/India/T -ICSLNELNLC-GCHSAACLVHSRSIINN-LLSLT-GHELVYLLQAA-------------
hCoV-19/India/T -ICSLNELNLC-GCHSAACLVHSRSIINN-LLSLT-GHELVYLLQAA-------------
hCoV-19/India/T -ICSLNELNLC-GCHSAACLVHSRSIINN-LLSLT-GHELVYLLQAA-------------
hCoV-19/India/T -ICSLNELNLC-GCHSAACLVHSRSIINN-LLSLT-GHELVYLLQAA-------------
hCoV-19/India/T -ICSLNELNLC-GCHSAACLVHSRSIINN-LLSLT-GHELVYLLQAA-------------
hCoV-19/India/T -ICSLNELNLC-GCHSAACLVHSRSIINN-LLSLT-GHELVYLLQAA-------------
hCoV-19/India/T -ICSLNELNLC-GCHSAACLVHSRSIINN-LLSLT-GHELVYLLQAA-------------
hCoV-19/India/T -ICSLNELNLC-GCHSAACLVHSRSIINN-LLSLT-GHELVYLLQAA-------------
hCoV-19/India/T -ICSLNELNLC-GCHSAACLVHSRSIINN-LLSLT-GHELVYLLQAA-------------
hCoV-19/India/T -ICSLNELNLC-GCHSAACLVHSRSIINN-LLSLT-GHELVYLLQAA-------------
hCoV-19/India/T -ICSLNELNLC-GCHSAACLVHSRSIINN-LLSLT-GHELVYLLQAA-------------
hCoV-19/India/T -ICSLNELNLC-GCHSAACLVHSRSIINN-LLSLT-GHELVYLLQAA-------------
hCoV-19/India/T -ICSLNELNLC-GCHSAACLVHSRSIINN-LLSLT-GHELVYLLQAA-------------
hCoV-19/India/T -ICSLNELNLC-GCHSAACLVHSRSIINN-LLSLT-GHELVYLLQAA-------------
hCoV-19/India/T -ICSLNELNLC-GCHSAACLVHSRSIINN-LLSLT-GHELVYLLQAA-------------
hCoV-19/India/T -ICSLNELNLC-GCHSAACLVHSRSIINN-LLSLT-GHELVYLLQAA-------------
hCoV-19/India/T -ICSLNELNLC-GCHSAACLVHSRSIINN-LLSLT-GHELVYLLQAA-------------
hCoV-19/India/T -ICSLNELNLC-GCHSAACLVHSRSIINN-LLSLT-GHELVYLLQAA-------------
hCoV-19/India/T -ICSLNELNLC-GCHSAACLVHSRSIINN-LLSLT-GHELVYLLQAA-------------
hCoV-19/India/T -ICSLNELNLC-GCHSAACLVHSRSIINN-LLSLT-GHELVYLLQAA-------------
hCoV-19/India/T -ICSLNELNLC-GCHSAACLVHSRSIINN-LLSLT-GHELVYLLQAA-------------
hCoV-19/India/T -ICSLNELNLC-GCHSAACLVHSRSIINN-LLSLT-GHELVYLLQAA-------------
hCoV-19/India/T -ICSLNELNLC-GCHSAACLVHSRSIINN-LLSLT-GHELVYLLQAA-------------
hCoV-19/India/T -ICSLNELNLC-GCHSAACLVHSRSIINN-LLSLT-GHELVYLLQAA-------------
hCoV-19/India/T -ICSLNELNLC-GCHSAACLVHSRSIINN-LLSLT-GHELVYLLQAA-------------
hCoV-19/India/T -ICSLNELNLC-GCHSAACLVHSRSIINN-LLSLT-GHELVYLLQAA-------------
hCoV-19/India/T -ICSLNELNLC-GCHSAACLVHSRSIINN-LLSLT-GHELVYLLQAA-------------
hCoV-19/India/T -ICSLNELNLC-GCHSAACLVHSRSIINN-LLSLT-GHELVYLLQAA-------------
hCoV-19/India/T -ICSLNELNLC-GCHSAACLVHSRSIINN-LLSLT-GHELVYLLQAA-------------
hCoV-19/India/T -ICSLNELNLC-GCHSAACLVHSRSIINN-LLSLT-GHELVYLLQAA-------------
hCoV-19/India/T -ICSLNELNLC-GCHSAACLVHSRSIINN-LLSLT-GHELVYLLQAA-------------
hCoV-19/India/T -ICSLNELNLC-GCHSAACLVHSRSIINN-LLSLT-GHELVYLLQAA-------------
hCoV-19/India/T -ICSLNELNLC-GCHSAACLVHSRSIINN-LLSLT-GHELVYLLQAA-------------
hCoV-19/India/M -ICSLNELNLC-GCHSAACLVHSRSIINN-LLSLT-GHELVYLLQAA-------------
hCoV-19/India/M -ICSLNELNLC-GCHSAACLVHSRSIINN-LLSLT-GHELVYLLQAA-------------
hCoV-19/India/G -ICSLNELNLC-GCHSAACLVHSRSIINN-LLSLT-GHELVYLLQAA-------------
hCoV-19/India/G -ICSLNELNLC-GCHSAACLVHSRSIINN-LLSLT-GHELVYLLQAA-------------
hCoV-19/India/W -ICSLNELNLC-GCHSAACLVHSRSIINN-LLSLT-GHELVYLLQAA-------------
hCoV-19/India/G -ICSLNELNLC-GCHSAACLVHSRSIINN-LLSLT-GHELVYLLQAA-------------
hCoV-19/India/G -ICSLNELNLC-GCHSAACLVHSRSIINN-LLSLT-GHELVYLLQAA-------------
hCoV-19/India/U -ICSLNELNLC-GCHSAACLVHSRSIINN-LLSLT-GHELVYLLQAA-------------
hCoV-19/India/W -ICSLNELNLC-GCHSAACLVHSRSIINN-LLSLT-GHELVYLLQAA-------------
hCoV-19/India/W -ICSLNELNLC-GCHSAACLVHSRSIINN-LLSLT-GHELVYLLQAA-------------
hCoV-19/India/G -ICSLNELNLC-GCHSAACLVHSRSIINN-LLSLT-GHELVYLLQAA-------------
hCoV-19/India/G -ICSLNELNLC-GCHSAACLVHSRSIINN-LLSLT-GHELVYLLQAA-------------
hCoV-19/India/G -ICSLNELNLC-GCHSAACLVHSRSIINN-LLSLT-GHELVYLLQAA-------------
hCoV-19/India/W -ICSLNELNLC-GCHSAACLVHSRSIINN-LLSLT-GHELVYLLQAA-------------
hCoV-19/India/W -ICSLNELNLC-GCHSAACLVHSRSIINN-LLSLT-GHELVYLLQAA-------------
hCoV-19/India/U -ICSLNELNLC-GCHSAACLVHSRSIINN-LLSLT-GHELVYLLQAA-------------
hCoV-19/India/G -ICSLNELNLC-GCHSAACLVHSRSIINN-LLSLT-GHELVYLLQAA-------------
hCoV-19/India/G -ICSLNELNLC-GCHSAACLVHSRSIINN-LLSLT-GHELVYLLQAA-------------
hCoV-19/India/W -ICSLNELNLC-GCHSAACLVHSRSIINN-LLSLT-GHELVYLLQAA-------------
hCoV-19/India/W -ICSLNELNLC-GCHSAACLVHSRSIINN-LLSLT-GHELVYLLQAA-------------
hCoV-19/India/O -ICSLNELNLC-GCHSAACLVHSRSIINN-LLSLT-GHELVYLLQAA-------------
hCoV-19/India/O -ICSLNELNLC-GCHSAACLVHSRSIINN-LLSLT-GHELVYLLQAA-------------
hCoV-19/India/O -ICSLNELNLC-GCHSAACLVHSRSIINN-LLSLT-GHELVYLLQAA-------------
hCoV-19/India/W -ICSLNELNLC-GCHSAACLVHSRSIINN-LLSLT-GHELVYLLQAA-------------
hCoV-19/India/W -ICSLNELNLC-GCHSAACLVHSRSIINN-LLSLT-GHELVYLLQAA-------------
hCoV-19/India/M -ICSLNELNLC-GCHSAACLVHSRSIINN-LLSLT-GHELVYLLQAA-------------
hCoV-19/India/U -ICSLNELNLC-GCHSAACLVHSRSIINN-LLSLT-GHELVYLLQAA-------------
hCoV-19/India/G -ICSLNELNLC-GCHSAACLVHSRSIINN-LLSLT-GHELVYLLQAA-------------
hCoV-19/India/G -ICSLNELNLC-GCHSAACLVHSRSIINN-LLSLT-GHELVYLLQAA-------------
hCoV-19/India/G -ICSLNELNLC-GCHSAACLVHSRSIINN-LLSLT-GHELVYLLQAA-------------
hCoV-19/India/G -ICSLNELNLC-GCHSAACLVHSRSIINN-LLSLT-GHELVYLLQAA-------------
hCoV-19/India/G -ICSLNELNLC-GCHSAACLVHSRSIINN-LLSLT-GHELVYLLQAA-------------
hCoV-19/India/G -ICSLNELNLC-GCHSAACLVHSRSIINN-LLSLT-GHELVYLLQAA-------------
hCoV-19/India/G -ICSLNELNLC-GCHSAACLVHSRSIINN-LLSLT-GHELVYLLQAA-------------
hCoV-19/India/G -ICSLNELNLC-GCHSAACLVHSRSIINN-LLSLT-GHELVYLLQAA-------------
hCoV-19/India/G -ICSLNELNLC-GCHSAACLVHSRSIINN-LLSLT-GHELVYLLQAA-------------
hCoV-19/India/M -ICSLNELNLC-GCHSAACLVHSRSIINN-LLSLT-GHELVYLLQAA-------------
hCoV-19/India/G -ICSLNELNLC-GCHSAACLVHSRSIINN-LLSLT-GHELVYLLQAA-------------
hCoV-19/India/G -ICSLNELNLC-GCHSAACLVHSRSIINN-LLSLT-GHELVYLLQAA-------------
hCoV-19/India/G -ICSLNELNLC-GCHSAACLVHSRSIINN-LLSLT-GHELVYLLQAA-------------
hCoV-19/India/G -ICSLNELNLC-GCHSAACLVHSRSIINN-LLSLT-GHELVYLLQAA-------------
hCoV-19/India/G -ICSLNELNLC-GCHSAACLVHSRSIINN-LLSLT-GHELVYLLQAA-------------
hCoV-19/India/G -ICSLNELNLC-GCHSAACLVHSRSIINN-LLSLT-GHELVYLLQAA-------------
hCoV-19/India/O -ICSLNELNLC-GCHSAACLVHSRSIINN-LLSLT-GHELVYLLQAA-------------
hCoV-19/India/G -ICSLNELNLC-GCHSAACLVHSRSIINN-LLSLT-GHELVYLLQAA-------------
hCoV-19/India/G -ICSLNELNLC-GCHSAACLVHSRSIINN-LLSLT-GHELVYLLQAA-------------
hCoV-19/India/G -ICSLNELNLC-GCHSAACLVHSRSIINN-LLSLT-GHELVYLLQAA-------------
hCoV-19/India/G -ICSLNELNLC-GCHSAACLVHSRSIINN-LLSLT-GHELVYLLQAA-------------
hCoV-19/India/O -ICSLNELNLC-GCHSAACLVHSRSIINN-LLSLT-GHELVYLLQAA-------------
hCoV-19/India/G -ICSLNELNLC-GCHSAACLVHSRSIINN-LLSLT-GHELVYLLQAA-------------
hCoV-19/India/T -ICSLNELNLC-GCHSAACLVHSRSIINN-LLSLT-GHELVYLLQAA-------------
hCoV-19/India/G -ICSLNELNLC-GCHSAACLVHSRSIINN-LLSLT-GHELVYLLQAA-------------
hCoV-19/India/G -ICSLNELNLC-GCHSAACLVHSRSIINN-LLSLT-GHELVYLLQAA-------------
hCoV-19/India/U -ICSLNELNLC-GCHSAACLVHSRSIINN-LLSLT-GHELVYLLQAA-------------
hCoV-19/India/G -ICSLNELNLC-GCHSAACLVHSRSIINN-LLSLT-GHELVYLLQAA-------------
hCoV-19/India/G -ICSLNELNLC-GCHSAACLVHSRSIINN-LLSLT-GHELVYLLQAA-------------
hCoV-19/India/M -ICSLNELNLC-GCHSAACLVHSRSIINN-LLSLT-GHELVYLLQAA-------------
hCoV-19/India/M -ICSLNELNLC-GCHSAACLVHSRSIINN-LLSLT-GHELVYLLQAA-------------
hCoV-19/India/G -ICSLNELNLC-GCHSAACLVHSRSIINN-LLSLT-GHELVYLLQAA-------------
hCoV-19/India/G -ICSLNELNLC-GCHSAACLVHSRSIINN-LLSLT-GHELVYLLQAA-------------
hCoV-19/India/M -ICSLNELNLC-GCHSAACLVHSRSIINN-LLSLT-GHELVYLLQAA-------------
hCoV-19/India/O -ICSLNELNLC-GCHSAACLVHSRSIINN-LLSLT-GHELVYLLQAA-------------
hCoV-19/India/G -ICSLNELNLC-GCHSAACLVHSRSIINN-LLSLT-GHELVYLLQAA-------------
hCoV-19/India/O -ICSLNELNLC-GCHSAACLVHSRSIINN-LLSLT-GHELVYLLQAA-------------
hCoV-19/India/G -ICSLNELNLC-GCHSAACLVHSRSIINN-LLSLT-GHELVYLLQAA-------------
hCoV-19/India/G -ICSLNELNLC-GCHSAACLVHSRSIINN-LLSLT-GHELVYLLQAA-------------
hCoV-19/India/G -ICSLNELNLC-GCHSAACLVHSRSIINN-LLSLT-GHELVYLLQAA-------------
hCoV-19/India/G -ICSLNELNLC-GCHSAACLVHSRSIINN-LLSLT-GHELVYLLQAA-------------
hCoV-19/India/G -ICSLNELNLC-GCHSAACLVHSRSIINN-LLSLT-GHELVYLLQAA-------------
hCoV-19/India/G -ICSLNELNLC-GCHSAACLVHSRSIINN-LLSLT-GHELVYLLQAA-------------
hCoV-19/India/G -ICSLNELNLC-GCHSAACLVHSRSIINN-LLSLT-GHELVYLLQAA-------------
hCoV-19/India/G -ICSLNELNLC-GCHSAACLVHSRSIINN-LLSLT-GHELVYLLQAA-------------
hCoV-19/India/G -ICSLNELNLC-GCHSAACLVHSRSIINN-LLSLT-GHELVYLLQAA-------------
hCoV-19/India/W -ICSLNELNLC-GCHSAACLVHSRSIINN-LLSLT-GHELVYLLQAA-------------
hCoV-19/India/W -ICSLNELNLC-GCHSAACLVHSRSIINN-LLSLT-GHELVYLLQAA-------------
hCoV-19/India/G -ICSLNELNLC-GCHSAACLVHSRSIINN-LLSLT-GHELVYLLQAA-------------
hCoV-19/India/W -ICSLNELNLC-GCHSAACLVHSRSIINN-LLSLT-GHELVYLLQAA-------------
hCoV-19/India/W -ICSLNELNLC-GCHSAACLVHSRSIINN-LLSLT-GHELVYLLQAA-------------
hCoV-19/India/W -ICSLNELNLC-GCHSAACLVHSRSIINN-LLSLT-GHELVYLLQAA-------------
hCoV-19/India/G -ICSLNELNLC-GCHSAACLVHSRSIINN-LLSLT-GHELVYLLQAA-------------
hCoV-19/India/G -ICSLNELNLC-GCHSAACLVHSRSIINN-LLSLT-GHELVYLLQAA-------------
hCoV-19/India/W -ICSLNELNLC-GCHSAACLVHSRSIINN-LLSLT-GHELVYLLQAA-------------
hCoV-19/India/W -ICSLNELNLC-GCHSAACLVHSRSIINN-LLSLT-GHELVYLLQAA-------------
hCoV-19/India/K -ICSLNELNLC-GCHSAACLVHSRSIINN-LLSLT-GHELVYLLQAA-------------
hCoV-19/India/W -ICSLNELNLC-GCHSAACLVHSRSIINN-LLSLT-GHELVYLLQAA-------------
hCoV-19/India/G -ICSLNELNLC-GCHSAACLVHSRSIINN-LLSLT-GHELVYLLQAA-------------
hCoV-19/India/K -ICSLNELNLC-GCHSAACLVHSRSIINN-LLSLT-GHELVYLLQAA-------------
hCoV-19/India/G -ICSLNELNLC-GCHSAACLVHSRSIINN-LLSLT-GHELVYLLQAA-------------
hCoV-19/India/G -ICSLNELNLC-GCHSAACLVHSRSIINN-LLSLT-GHELVYLLQAA-------------
hCoV-19/India/G -ICSLNELNLC-GCHSAACLVHSRSIINN-LLSLT-GHELVYLLQAA-------------
hCoV-19/India/G -ICSLNELNLC-GCHSAACLVHSRSIINN-LLSLT-GHELVYLLQAA-------------
hCoV-19/India/G -ICSLNELNLC-GCHSAACLVHSRSIINN-LLSLT-GHELVYLLQAA-------------
hCoV-19/India/G -ICSLNELNLC-GCHSAACLVHSRSIINN-LLSLT-GHELVYLLQAA-------------
hCoV-19/India/G -ICSLNELNLC-GCHSAACLVHSRSIINN-LLSLT-GHELVYLLQAA-------------
hCoV-19/India/M -ICSLNELNLC-GCHSAACLVHSRSIINN-LLSLT-GHELVYLLQAA-------------
hCoV-19/India/G -ICSLNELNLC-GCHSAACLVHSRSIINN-LLSLT-GHELVYLLQAA-------------
hCoV-19/India/G -ICSLNELNLC-GCHSAACLVHSRSIINN-LLSLT-GHELVYLLQAA-------------
hCoV-19/India/G -ICSLNELNLC-GCHSAACLVHSRSIINN-LLSLT-GHELVYLLQAA-------------
hCoV-19/India/G -ICSLNELNLC-GCHSAACLVHSRSIINN-LLSLT-GHELVYLLQAA-------------
hCoV-19/India/G -ICSLNELNLC-GCHSAACLVHSRSIINN-LLSLT-GHELVYLLQAA-------------
hCoV-19/India/G -ICSLNELNLC-GCHSAACLVHSRSIINN-LLSLT-GHELVYLLQAA-------------
hCoV-19/India/G -ICSLNELNLC-GCHSAACLVHSRSIINN-LLSLT-GHELVYLLQAA-------------
hCoV-19/India/G -ICSLNELNLC-GCHSAACLVHSRSIINN-LLSLT-GHELVYLLQAA-------------
hCoV-19/India/G -ICSLNELNLC-GCHSAACLVHSRSIINN-LLSLT-GHELVYLLQAA-------------
hCoV-19/India/U -ICSLNELNLC-GCHSAACLVHSRSIINN-LLSLT-GHELVYLLQAA-------------
hCoV-19/India/G -ICSLNELNLC-GCHSAACLVHSRSIINN-LLSLT-GHELVYLLQAA-------------
hCoV-19/India/M -ICSLNELNLC-GCHSAACLVHSRSIINN-LLSLT-GHELVYLLQAA-------------
hCoV-19/India/O -ICSLNELNLC-GCHSAACLVHSRSIINN-LLSLT-GHELVYLLQAA-------------
hCoV-19/India/M -ICSLNELNLC-GCHSAACLVHSRSIINN-LLSLT-GHELVYLLQAA-------------
hCoV-19/India/G -ICSLNELNLC-GCHSAACLVHSRSIINN-LLSLT-GHELVYLLQAA-------------
hCoV-19/India/M -ICSLNELNLC-GCHSAACLVHSRSIINN-LLSLT-GHELVYLLQAA-------------
hCoV-19/India/G -ICSLNELNLC-GCHSAACLVHSRSIINN-LLSLT-GHELVYLLQAA-------------
hCoV-19/India/U -ICSLNELNLC-GCHSAACLVHSRSIINN-LLSLT-GHELVYLLQAA-------------
hCoV-19/India/G -ICSLNELNLC-GCHSAACLVHSRSIINN-LLSLT-GHELVYLLQAA-------------
hCoV-19/India/O -ICSLNELNLC-GCHSAACLVHSRSIINN-LLSLT-GHELVYLLQAA-------------
hCoV-19/India/O -ICSLNELNLC-GCHSAACLVHSRSIINN-LLSLT-GHELVYLLQAA-------------
hCoV-19/India/G -ICSLNELNLC-GCHSAACLVHSRSIINN-LLSLT-GHELVYLLQAA-------------
hCoV-19/India/G -ICSLNELNLC-GCHSAACLVHSRSIINN-LLSLT-GHELVYLLQAA-------------
hCoV-19/India/G -ICSLNELNLC-GCHSAACLVHSRSIINN-LLSLT-GHELVYLLQAA-------------
hCoV-19/India/G -ICSLNELNLC-GCHSAACLVHSRSIINN-LLSLT-GHELVYLLQAA-------------
hCoV-19/India/W -ICSLNELNLC-GCHSAACLVHSRSIINN-LLSLT-GHELVYLLQAA-------------
hCoV-19/India/W -ICSLNELNLC-GCHSAACLVHSRSIINN-LLSLT-GHELVYLLQAA-------------
hCoV-19/India/W -ICSLNELNLC-GCHSAACLVHSRSIINN-LLSLT-GHELVYLLQAA-------------
hCoV-19/India/W -ICSLNELNLC-GCHSAACLVHSRSIINN-LLSLT-GHELVYLLQAA-------------
hCoV-19/India/G -ICSLNELNLC-GCHSAACLVHSRSIINN-LLSLT-GHELVYLLQAA-------------
hCoV-19/India/G -ICSLNELNLC-GCHSAACLVHSRSIINN-LLSLT-GHELVYLLQAA-------------
hCoV-19/India/T -ICSLNELNLC-GCHSAACLVHSRSIINN-LLSLT-GHELVYLLQAA-------------
hCoV-19/India/W -ICSLNELNLC-GCHSAACLVHSRSIINN-LLSLT-GHELVYLLQAA-------------
hCoV-19/India/G -ICSLNELNLC-GCHSAACLVHSRSIINN-LLSLT-GHELVYLLQAA-------------
hCoV-19/India/G -ICSLNELNLC-GCHSAACLVHSRSIINN-LLSLT-GHELVYLLQAA-------------
hCoV-19/India/W -ICSLNELNLC-GCHSAACLVHSRSIINN-LLSLT-GHELVYLLQAA-------------
hCoV-19/India/O -ICSLNELNLC-GCHSAACLVHSRSIINN-LLSLT-GHELVYLLQAA-------------
hCoV-19/India/O -ICSLNELNLC-GCHSAACLVHSRSIINN-LLSLT-GHELVYLLQAA-------------
hCoV-19/India/W -ICSLNELNLC-GCHSAVCLVHSRSIINN-LLSLT-GHELVYLLQAA-------------
hCoV-19/India/W -ICSLNELNLC-GCHSAACLVHSRSIINN-LLSLT-GHELVYLLQAA-------------
hCoV-19/India/O -ICSLNELNLC-GCHSAACLVHSRSIINN-LLSLT-GHELVYLLQAA-------------
hCoV-19/India/M -ICSLNELNLC-GCHSAACLVHSRSIINN-LLSLT-GHELVYLLQAA-------------
hCoV-19/India/G -ICSLNELNLC-GCHSAACLVHSRSIINN-LLSLT-GHELVYLLQAA-------------
hCoV-19/India/G -ICSLNELNLC-GCHSAACLVHSRSIINN-LLSLT-GHELVYLLQAA-------------
hCoV-19/India/W -ICSLNELNLC-GCHSAACLVHSRSIINN-LLSLT-GHELVYLLQAA-------------
hCoV-19/India/O -ICSLNELNLC-GCHSAACLVHSRSIINN-LLSLT-GHELVYLLQAA-------------
hCoV-19/India/G -ICSLNELNLC-GCHSAACLVHSRSIINN-LLSLT-GHELVYLLQAA-------------
hCoV-19/India/G -ICSLNELNLC-GCHSAACLVHSRSIINN-LLSLT-GHELVYLLQAA-------------
hCoV-19/India/W -ICSLNELNLC-GFHSAACLVHSRSIINN-LLSLT-GHELVYLLQAA-------------
hCoV-19/India/O -ICSLNELNLC-GCHSAACLVHSRSIINN-LLSLT-GHELVYLLQAA-------------
hCoV-19/India/K -ICSLNELNLC-GCHSAACLVHSRSIINN-LLSLT-GHELVYLLQAA-------------
hCoV-19/India/T -ICSLNELNLC-GCHSAACLVHSRSIINN-LLSLT-GHELVYLLQAA-------------
hCoV-19/India/D -ICSLNELNLC-GCHSAACLVHSRSIINN-LLSLT-GHELVYLLQAA-------------
hCoV-19/India/U -ICSLNELNLC-GCHSAACLVHSRSIINN-LLSLT-GHELVYLLQAA-------------
hCoV-19/India/M -ICSLNELNLC-GCHSAACLVHSRSIINN-LLSLT-GHELVYLLQAA-------------
hCoV-19/India/M -ICSLNELNLC-GCHSAACLVHSRSIINN-LLSLT-GHELVYLLQAA-------------
hCoV-19/India/M -ICSLNELNLC-GCHSAACLVHSRSIINN-LLSLT-GHELVYLLQAA-------------
hCoV-19/India/M -ICSLNELNLC-GCHSAACLVHSRSIINN-LLSLT-GHELVYLLQAA-------------
hCoV-19/India/T -ICSLNELNLC-GCHSAACLVHSRSIINN-LLSLT-GHELVYLLQAA-------------
hCoV-19/India/K -ICSLNELNLC-GCHSAACLVHSRSIINN-LLSLT-GHELVYLLQAA-------------
hCoV-19/India/K -ICSLNELNLC-GCHSAACLVHSRSIINN-LLSLT-GHELVYLLQAA-------------
hCoV-19/India/O -ICSLNELNLC-GCHSAACLVHSRSIINN-LLSLT-GHELVYLLQAA-------------
hCoV-19/India/D -ICSLNELNLC-GCHSAACLVHSRSIINN-LLSLT-GHELVYLLQAA-------------
hCoV-19/India/T -ICSLNELNLC-GCHSAACLVHSRSIINN-LLSLT-GHELVYLLQAA-------------
hCoV-19/India/T -ICSLNELNLC-GCHSAACLVHSRSIINN-LLSLT-GHELVYLLQAA-------------
hCoV-19/India/T -ICSLNELNLC-GCHSAACLVHSRSIINN-LLSLT-GHELVYLLQAA-------------
hCoV-19/India/O -ICSLNELNLC-GCHSAACLVHSRSIINN-LLSLT-GHELVYLLQAA-------------
hCoV-19/India/T -ICSLNELNLC-GCHSAACLVHSRSIINN-LLSLT-GHELVYLLQAA-------------
hCoV-19/India/W -ICSLNELNLC-GCHSAACLVHSRSIINN-LLSLT-GHELVYLLQAA-------------
hCoV-19/India/T -ICSLNELNLC-GCHSAACLVHSRSIINN-LLSLT-GHELVYLLQAA-------------
hCoV-19/India/H -ICSLNELNLC-GCHSAACLVHSRSIINN-LLSLT-GHELVYLLQAA-------------
hCoV-19/India/G -ICSLNELNLC-GCHSAACLVHSRSIINN-LLSLT-GHELVYLLQAA-------------
hCoV-19/India/K -ICSLNELNLC-GCHSAACLVHSRSIINN-LLSLT-GHELVYLLQAA-------------
hCoV-19/India/T -ICSLNELNLC-GCHSAACLVHSRSIINN-LLSLT-GHELVYLLQAA-------------
hCoV-19/India/T -ICSLNELNLC-GCHSAACLVHSRSIINN-LLSLT-GHELVYLLQAA-------------
hCoV-19/India/T -ICSLNELNLC-GCHSAACLVHSRSIINN-LLSLT-GHELVYLLQAA-------------
hCoV-19/India/M -ICSLNELNLC-GCHSAACLVHSRSIINN-LLSLT-GHELVYLLQAA-------------
hCoV-19/India/M -ICSLNELNLC-GCHSAACLVHSRSIINN-LLSLT-GHELVYLLQAA-------------
hCoV-19/India/M -ICSLNELNLC-GCHSAACLVHSRSIINN-LLSLT-GHELVYLLQAA-------------
hCoV-19/India/T -ICSLNELNLC-GCHSAACLVHSRSIINN-LLSLT-GHELVYLLQAA-------------
hCoV-19/India/G -ICSLNELNLC-GCHSAACLVHSRSIINN-LLSLT-GHELVYLLQAA-------------
hCoV-19/India/K -ICSLNELNLC-GCHSAACLVHSRSIINN-LLSLT-GHELVYLLQAA-------------
hCoV-19/India/T -ICSLNELNLC-GCHSAACLVHSRSIINN-LLSLT-GHELVYLLQAA-------------
hCoV-19/India/G -ICSLNELNLC-GCHSAACLVHSRSIINN-LLSLT-GHELVYLLQAA-------------
hCoV-19/India/T -ICSLNELNLC-GCHSAACLVHSRSIINN-LLSLT-GHELVYLLQAA-------------
hCoV-19/India/K -ICSLNELNLC-GCHSAACLVHSRSIINN-LLSLT-GHELVCLLQAA-------------
hCoV-19/India/W -ICSLNELNLC-GCHSAACLVHSRSIINN-LLSLT-GHELVYLLQAA-------------
hCoV-19/India/M -ICSLNELNLC-GCHSAACLVHSRSIINN-LLSLT-GHELVYLLQAA-------------
hCoV-19/India/M -ICSLNELNLC-GCHSAACLVHSRSIINN-LLSLT-GHELVYLLQAA-------------
hCoV-19/India/M -ICSLNELNLC-GCHSAACLVHSRSIINN-LLSLT-GHELVYLLQAA-------------
hCoV-19/India/A -ICSLNELNLC-GCHSAACLVHSRSIINN-LLSLT-GHELVYLLQAA-------------
hCoV-19/India/D -ICSLNELNLC-GCHSAACLVHSRSIINN-LLSLT-GHELVYLLQAA-------------
hCoV-19/India/W -ICSLNELNLC-GCHSAACLVHSRSIINN-LLSLT-GHELVYLLQAA-------------
hCoV-19/India/H -ICSLNELNLC-GCHSAACLVHSRSIINN-LLSLT-GHELVYLLQAA-------------
hCoV-19/India/D -ICSLNELNLC-GCHSAACLVHSRSIINN-LLSLT-GHELVYLLQAA-------------
hCoV-19/India/G -ICSLNELNLC-GCHSAACLVHSRSIINN-LLSLT-GHELVYLLQAA-------------
hCoV-19/India/K -ICSLNE-NLC-GCHSAACLVHSRSIINN-LLSLT-GHELVYLLQAA-------------
hCoV-19/India/G -ICSLNELNLC-GCHSAACLVHSRSIINN-LLSLT-GHELVYLLQAA-------------
hCoV-19/India/D -ICSLNELNLC-GCHSAACLVHSRSIINN-LLSLT-GHELVYLLQAA-------------
hCoV-19/India/M -ICSLNELNLC-GCHSAACLVHSRSIINN-LLSLT-GHELVYLLQAA-------------
hCoV-19/India/G -ICSLNELNLC-GCHSAACLVHSRSIINN-LLSLT-GHELVYLLQAA-------------
hCoV-19/India/G -ICSLNELNLC-GCHSAACLVHSRSIINN-LLSLT-GHELVYLLQAA-------------
hCoV-19/India/M -ICSLNELNLC-GCHSAACLVHSRSIINN-LLSLT-GHELVYLLQAA-------------
hCoV-19/India/U -ICSLNELNLC-GCHSAACLVHSRSIINN-LLSLT-GHELVYLLQAA-------------
hCoV-19/India/U -ICSLNELNLC-GCHSAA-LVHSRSIINN-LLSLT-GHELVYLLQAA-------------
hCoV-19/India/M -ICSLNELNLC-GCHSAACLVHSRSIINN-LLSLT-GHELVYLLQAA-------------
hCoV-19/India/D -ICSLNELNLC-GCHSAACLVHSRSIINN-LLSLT-GHELVYLLQAA-------------
hCoV-19/India/D -ICSLNELNLC-GCHSAACLVHSRSIINN-LLSLT-GHELVYLLQAA-------------
hCoV-19/India/M -ICSLNELNLC-GCHSAACLVHSRSIINN-LLSLT-GH-LVYLLQAA-------------
hCoV-19/India/D -ICSLNELNLC-GCHSAACLVHSRSIINN-LLSLT-GHELVYLLQAA-------------
hCoV-19/India/D -ICSLNELNLC-GCHSAACLVHSRSIINN-LLSLT-GHELVYLLQAA-------------
hCoV-19/India/D -ICSLNELNLC-GCHSAACLVHSRSIINN-LLSLT-GHELVYLLQAA-------------
hCoV-19/India/D -ICSLNELNLC-GCHSAACLVHSRSIINN-LLSLT-GHELVYLLQAA-------------
hCoV-19/India/D -ICSLN-LNLC-GCHSAACLVHSRSIINN-LLSLT-GHELVYLLQAA-------------
hCoV-19/India/D -ICSLNELNLC-GCHSAACLVHSRSIINN-LLSLT-GHELVYLLQAA-------------
hCoV-19/India/D -ICSLNELNLC-GCHSAACLVHSRSIINN-LLSLT-GH-LVYLLQAA-------------
hCoV-19/India/D -ICSLNELNLC-GCHSAACLVHSRSIINN-LLSLT-GHELVYLLQAA-------------
hCoV-19/India/M -ICSLNELNLC-GCHSAACLVHSRSIINN-LLSLT-GHELVYLLQAA-------------
hCoV-19/India/T -ICSLNELNLC-GCHSAACLVHSRSIINN-LLSLT-GHELVYLLQAA-------------
hCoV-19/India/U -ICSLNELNLC-GCHSAACLVHSRSIINN-LLSLT-GHELVYLLQAA-------------
hCoV-19/India/U -ICSLNELNLC-GCHSAACLVHSRSIINN-LLSLT-GHELVYLLQAA-------------
hCoV-19/India/U -ICSLNELNLC-GCHSAACLVHSRSIINN-LLSLT-GHELVYLLQAA-------------
hCoV-19/India/U -ICSLNELNLC-GCHSAACLVHSRSIINN-LLSLT-GHELVYLLQAA-------------
hCoV-19/India/U -ICSLNELNLC-GCHSAACLVHSRSIINN-LLSLT-GHELVYLLQAA-------------
hCoV-19/India/K SKRTLKSVWLSLGCMLSALTQY------N-LITVV-DRTRVTRLSSAGCLRFRPCCSRSS
hCoV-19/India/K SKRTLKSVWLSLGCMLSALTQY------N-LITVV-DRTRVTRLSSAGCLRFRPCCSRSS
hCoV-19/India/U SKRTLKSVWLSLGCMLSALTQY------N-LITVV-DRTRVTRLSSAGCLRFRPCCSRSS
hCoV-19/India/U SKRTLKSVWLSLGCMLSALTQY------N-LITVV-DRTRVTRLSSAGCLRFRPCCSRSS
hCoV-19/India/U SKRTLKSVWLSLGCMLSALTQY------N-LITVV-DRTRVTRLSSAGCLRFRPCCSRSS
hCoV-19/India/U SKRTLKSVWLSLGCMLSALTQY------N-LITVV-DRTRVTRLSSAGCLRFRPCCSRSS
hCoV-19/India/U SKRTLKSVWLSLGCMLSALTQY------N-LITVV-DRTRVTRLSSAGCLRFRPCCSRSS
hCoV-19/India/M SKRTLKSVWLSLGCMLSALTQY------N-LITVV-DRTRVTRLSSAGCLRFRPCCSRSS
hCoV-19/India/M SKRTLKSVWLSLGCMLSALTQY------N-LITVV-DRTRVTRLSSAGCLRFRPCCSRSS
hCoV-19/India/M SKRTLKSVWLSLGCMLSALTQY------N-LITVV-DRTRVTRLSSAGCLRFRPCCSRSS
hCoV-19/India/M SKRTLKSVWLSLGCMLSALTQY------N-LITVV-DRTRVTRLSSAGCLRFRPCCSRSS
hCoV-19/India/M SKRTLKSVWLSLGCMLSALTQY------N-LITVV-DRTRVTRLSSAGCLRFRPCCSRSS
hCoV-19/India/T SKRTLKSVWLSLGCMLSALTQY------N-LITVV-DRTRVTRLSSAGCLRFRPCCSRSS
hCoV-19/India/T SKRTLKSVWLSLGCMLSALTQY------N-LITVV-DRTRVTRLSSAGCLRFRPCCSRSS
hCoV-19/India/T SKRTLKSVWLSLGCMLSALTQY------N-LITVV-DRTRVTRLSSAGCLRFRPCCSRSS
hCoV-19/India/T SKRTLKSVWLSLGCMLSALTQY------N-LITVV-DRTRVTRLSSAGCLRFRPCCSRSS
hCoV-19/India/T SKRTLKSVWLSLGCMLSALTQY------N-LITVV-DRTRVTRLSSAGCLRFRPCCSRSS
hCoV-19/India/M SKRTLKSVWLSLGCMLSALTQY------N-LITVV-DRTRVTRLSSAGCLRFRPCCSRSS
hCoV-19/India/R SKRTLKSVWLSLGCMLSALTQY------N-LITVV-DRTRVTRLSSAGCLRFRPCCSRSS
hCoV-19/India/M SKRTLKSVWLSLGCMLSALTQY------N-LITVV-DRTRVTRLSSAGCLRFRPCCSRSS
hCoV-19/India/M --------------MLSALTQY------N-LITVV-DRTRVTRLSSAGCLRFRPCCSRSS
hCoV-19/India/W SKRTLKSVWLSLGCMLSALTQY------N-LITVV-DRTRVTRLSSAGCLRFRPCCSRSS
hCoV-19/India/T SKRTLKSVWLSLGCMLSALTQY------N-LITVV-DRTRVTRLSSAGCLRFRPCCSRSS
hCoV-19/India/T SKRTLKSVWLSLGCMLSALTQY------N-LITVV-DRTRVTRLSSAGCLRFRPCCSRSS
hCoV-19/India/M SKRTLKSVWLSLGCMLSALTQY------N-LITVV-DRTRVTRLSSAGCLRFRPCCSRSS
hCoV-19/India/M SKRTLKSVWLSLGCMLSALTQY------N-LITVV-DRTRVTRLSSAGCLRFRPCCSRSS
hCoV-19/India/T SKRTLKSVWLSLGCMLSALTQY------N-LITVV-DRTRVTRLSSAGCLRFRPCCSRSS
hCoV-19/India/T SKRTLKSVWLSLGCMLSALTQY------N-LITVV-DRTRVTRLSSAGCLRFRPCCSRSS
hCoV-19/India/T SKRTLKSVWLSLGCMLSALTQY------N-LITVV-DRTRVTRLSSAGCLRFRPCCSRSS
hCoV-19/India/T SKRTLKSVWLSLGCMLSALTQY------N-LITVV-DRTRVTRLSSAGCLRFRPCCSRSS
hCoV-19/India/H SKRTLKSVWLSLGCMLSALTQY------N-LITVV-DRTRVTRLSSAGCLRFRPCCSRSS
hCoV-19/India/T SKRTLKSVWLSLGCMLSALTQY------N-LITVV-DRTRVTRLSSAGCLRFRPCCSRSS
hCoV-19/India/M SKRTLKSVWLSLGCMLSALTQY------N-LITVV-DRTRVTRLSSAGCLRFRPCCSRSS
hCoV-19/India/T SKRTLKSVWLSLGCMLSALTQY------N-LITVV-DRTRVTRLSSAGCLRFRPCCSRSS
hCoV-19/India/M SKRTLKSVWLSLGCMLSALTQY------N-LITVV-DRTRVTRLSSAGCLRFRPCCSRSS
hCoV-19/India/K SKRTLKSVWLSLGCMLSALTQY------N-LITVV-DRTRVTRLSSAGCLRFRPCCSRSS
hCoV-19/India/M SKRTLKSVWLSLGCMLSALTQY------N-LITVV-DRTRVTRLSSAGCLRFRPCCSRSS
hCoV-19/India/K SKRTLKSVWLSLGCMLSALTQY------N-LITVV-DRTRVTRLSSAGCLRFRPCCSRSS
hCoV-19/India/D SKRTLKSVWLSLGCMLSALTQY------N-LITVV-DRTRVTRLSSAGCLRFRPCCSRSS
hCoV-19/India/H SKRTLKSVWLSLGCMLSALTQY------N-LITVV-DRTRVTRLSSAGCLRFRPCCSRSS
hCoV-19/India/M SKRTLKSVWLSLGCMLSALTQY------N-LITVV-DRTRVTRLSSAGCLRFRPCCSRSS
hCoV-19/India/T SKRTLKSVWLSLGCMLSALTQY------N-LITVV-DRTRVTRLSSAGCLRFRPCCSRSS
hCoV-19/India/O SKRTLKSVWLSLGCMLSALTQY------N-LITVV-DRTRVTRLSSAGCLRFRPCCSRSS
hCoV-19/India/K SKRTLKSVWLSLGCMLSALTQY------N-LITVV-DRTRVTRLSSAGCLRFRPCCSRSS
hCoV-19/India/H SKRTLKSVWLSLGCMLSALTQY------N-LITVV-DRTRVTRLSSAGCLRFRPCCSRSS
hCoV-19/India/D SKRTLKSVWLSLGCMLSALTQY------N-LITVV-DRTRVTRLSSAGCLRFRPCCSRSS
hCoV-19/India/D SKRTLKSVWLSLGCMLSALTQY------N-LITVV-DRTRVTRLSSAGCLRFRPCCSRSS
hCoV-19/India/T SKRTLKSVWLSLGCMLSALTQY------N-LITVV-DRTRVTRLSSAGCLRFRPCCSRSS
hCoV-19/India/M --------------MLSALTQY------N-LITVV-DRTRVTRLSSAGCLRFRPCCSRSS
hCoV-19/India/M --------------MLSALTQY------N-LITVV-DRTRVTRLSSAGCLRFRPCCSRSS
hCoV-19/India/M SKRTLKSVWLSLGCMLSALTQY------N-LITVV-DRTRVTRLSSAGCLRFRPCCSRSS
hCoV-19/India/M SKRTLKSVWLSLGCMLSALTQY------N-LITVV-DRTRVTRLSSAGCLRFRPCCSRSS
hCoV-19/India/W SKRTLKSVWLSLGCMLSALTQY------N-LITVV-DRTRVTRLSSAGCLRFRPCCSRSS
hCoV-19/India/M SKRTLKSVWLSLGCMLSALTQY------N-LITVV-DRTRVTRLSSAGCLRFRPCCSRSS
hCoV-19/India/T SKRTLKSVWLSLGCMLSALTQY------N-LITVV-DRTRVTRLSSAGCLRFRPCCSRSS
hCoV-19/India/M --------------MLSALTQY------N-LITVV-DRTRVTRLSSAGCLRFRPCCSRSS
hCoV-19/India/M SKRTLKSVWLSLGCMLSALTQY------N-LITVV-DRTRVTRLSSAGCLRFRPCCSRSS
hCoV-19/India/W SKRTLKSVWLSLGCMLSALTQY------N-LITVV-DRTRVTRLSSAGCLRFRPCCSRSS
hCoV-19/India/W SKRTLKSVWLSLGCMLSALTQY------N-LITVV-DRTRVTRLSSAGCLRFRPCCSRSS
hCoV-19/India/M SKRTLKSVWLSLGCMLSALTQY------N-LITVV-DRTRVTRLSSAGCLRFRPCCSRSS
hCoV-19/India/W SKRTLKSVWLSLGCMLSALTQY------N-LITVV-DRTRVTRLSSAGCLRFRPCCSRSS
hCoV-19/India/W SKRTLKSVWLSLGCMLSALTQY------N-LITVV-DRTRVTRLSSAGCLRFRPCCSRSS
hCoV-19/India/W SKRTLKSVWLSLGCMLSALTQY------N-LITVV-DRTRVTRLSSAGCLRFRPCCSRSS
hCoV-19/India/G SKRTLKSVWLSLGCMLSALMQY------N-LITVV-DRTRVTRLSSAGCLRFRPCCSRSS
hCoV-19/India/G SKRTLKSVWLSLGCMLSALTQY------N-LITVV-DRTRVTRLSSAGCLRFRPCCSRSS
hCoV-19/India/M SKRTLKSVWLSLGCMLSALTQY------N-LITVV-DRTRVTRLSSAGCLRFRPCCSRSS
hCoV-19/India/M SKRTLKSVWLSLGCMLSALTQY------N-LITVV-DRTRVTRLSSAGCLRFRPCCSRSS
hCoV-19/India/O SKRTLKSVWLSLGCMLSALTQY------N-LITVV-DRTRVTRLSSAGCLRFRPCCSRSS
hCoV-19/India/O SKRTLKSVWLSLGCMLSALTQY------N-LITVV-DRTRVTRLSSAGCLRFRPCCSRSS
hCoV-19/India/O SKRTLKSVWLSLGCMLSALTQY------N-LITVV-DRTRVTRLSSAGCLRFRPCCSRSS
hCoV-19/India/G SKRTLKSVWLSLGCMLSALTQY------N-LITVV-DRTRVTRLSSAGCLRFRPCCSRSS
hCoV-19/India/G SKRTLKSVWLSLGCMLSALTQY------N-LITVV-DRTRVTRLSSAGCLRFRPCCSRSS
hCoV-19/India/G SKRTLKSVWLSLGCMLSALTQY------N-LITVV-DRTRVTRLSSAGCLRFRPCCSRSS
hCoV-19/India/G SKRTLKSVWLSLGCMLSALTQY------N-LITVV-DRTRVTRLSSAGCLRFRPCCSRSS
hCoV-19/India/G SKRTLKSVWLSLGCMLSALTQY------N-LITVV-DRTRVTRLSSAGCLRFRPCCSRSS
hCoV-19/India/G SKRTLKSVWLSLGCMLSALTQY------N-LITVV-DRTRVTRLSSAGCLRFRPCCSRSS
hCoV-19/India/G SKRTLKSVWLSLGCMLSALTQY------N-LITVV-DRTRVTRLSSAGCLRFRPCCSRSS
hCoV-19/India/G SKRTLKSVWLSLGCMLSALTQY------N-LITVV-DRTRVTRLSSAGCLRFRPCCSRSS
hCoV-19/India/G SKRTLKSVWLSLGCMLSALTQY------N-LITVV-DRTRVTRLSSAGCLRFRPCCSRSS
hCoV-19/India/G SKRTLKSVWLSLGCMLSALTQY------N-LITVV-DRTRVTRLSSAGCLRFRPCCSRSS
hCoV-19/India/O SKRTLKSVWLSLGCMLSALTQY------N-LITVV-DRTRVTRLSSAGCLRFRPCCSRSS
hCoV-19/India/M SKRTLKSVWLSLGCMLSALTQY------N-LITVV-DRTRVTRLSSAGCLRFRPCCSRSS
hCoV-19/India/M SKRTLKSVWLSLGCMLSALTQY------N-LITVV-DRTRVTRLSSAGCLRFRPCCSRSS
hCoV-19/India/M SKRTLKSVWLSLGCMLSALTQY------N-LITVV-DRTRVTRLSSAGCLRFRPCCSRSS
hCoV-19/India/G SKRTLKSVWLSLGCMLSALTQY------N-LITVV-DRTRVTRLSSAGCLRFRPCCSRSS
hCoV-19/India/O SKRTLKSVWLSLGCMLSALTQY------N-LITVV-DRTRVTRLSSAGCLRFRPCCSRSS
hCoV-19/India/O SKRTLKSVWLSLGCMLSALTQY------N-LITVV-DRTRVTRLSSAGCLRFRPCCSRSS
hCoV-19/India/O SKRTLKSVWLSLGCMLSALTQY------N-LITVV-DRTRVTRLSSAGCLRFRPCCSRSS
hCoV-19/India/G SKRTLKSVWLSLGCMLSALTQY------N-LITVV-DRTRVTRLSSAGCLRFRPCCSRSS
hCoV-19/India/G SKRTLKSVWLSLGCMLSALTQY------N-LITVV-DRTRVTRLSSAGCLRFRPCCSRSS
hCoV-19/India/G SKRTLKSVWLSLGCMLSALTQY------N-LITVV-DRTRVTRLSSAGCLRFRPCCSRSS
hCoV-19/India/G SKRTLKSVWLSLGCMLSALTQY------N-LITVV-DRTRVTRLSSAGCLRFRPCCSRSS
hCoV-19/India/G SKRTLKSVWLSLGCMLSALTQY------N-LITVV-DRTRVTRLSSAGCLRFRPCCSRSS
hCoV-19/India/G SKRTLKSVWLSLGCMLSALTQY------N-LITVV-DRTRVTRLSSAGCLRFRPCCSRSS
hCoV-19/India/G SKRTLKSVWLSLGCMLSALTQY------N-LITVV-DRTRVTRLSSAGCLRFRPCCSRSS
hCoV-19/India/G SKRTLKSVWLSLGCMLSALTQY------N-LITVV-DRTRVTRLSSAGCLRFRPCCSRSS
hCoV-19/India/G SKRTLKSVWLSLGCMLSALTQY------N-LITVV-DRTRVTRLSSAGCLRFRPCCSRSS
hCoV-19/India/G SKRTLKSVWLSLGCMLSALTQY------N-LITVV-DRTRVTRLSSAGCLRFRPCCSRSS
hCoV-19/India/G SKRTLKSVWLSLGCMLSALTQY------N-LITVV-DRTRVTRLSSAGCLRFRPCCSRSS
hCoV-19/India/G SKRTLKSVWLSLGCMLSALTQY------N-LITVV-DRTRVTRLSSAGCLRFRPCCSRSS
hCoV-19/India/H SKRTLKSVWLSLGCMLSALTQY------N-LITVV-DRTRVTRLSSAGCLRFRPCCSRSS
hCoV-19/India/O SKRTLKSVWLSLGCMLSALTQY------N-LITVV-DRTRVTRLSSAGCLRFRPCCSRSS
hCoV-19/India/H SKRTLKSVWLSLGCMLSALTQY------N-LITVV-DRTRVTRLSSAGCLRFRPCCSRSS
hCoV-19/India/G SKRTLKSVWLSLGCMLSALTQY------N-LITVV-DRTRVTRLSSAGCLRFRPCCSRSS
hCoV-19/India/G SKRTLKSVWLSLGCMLSALTQY------N-LITVV-DRTRVTRLSSAGCLRFRPCCSRSS
hCoV-19/India/G SKRTLKSVWLSLGCMLSALTQY------N-LITVV-DRTRVTRLSSAGCLRFRPCCSRSS
hCoV-19/India/G SKRTLKSVWLSLGCMLSALTQY------N-LITVV-DRTRVTRLSSAGCLRFRPCCSRSS
hCoV-19/India/G SKRTLKSVWLSLGCMLSALTQY------N-LITVV-DRTRVTRLSSAGCLRFRPCCSRSS
hCoV-19/India/G SKRTLKSVWLSLGCMLSALTQY------N-LITVV-DRTRVTRLSSAGCLRFRPCCSRSS
hCoV-19/India/G SKRTLKSVWLSLGCMLSALTQY------N-LITVV-DRTRVTRLSSAGCLRFRPCCSRSS
hCoV-19/India/G SKRTLKSVWLSLGCMLSALTQY------N-LITVV-DRTRVTRLSSAGCLRFRPCCSRSS
hCoV-19/India/G SKRTLKSVWLSLGCMLSALTQY------N-LITVV-DRTRVTRLSSAGCLRFRPCCSRSS
hCoV-19/India/G SKRTLKSVWLSLGCMLSALTQY------N-LITVV-DRTRVTRLSSAGCLRFRPCCSRSS
hCoV-19/India/G SKRTLKSVWLSLGCMLSALTQY------N-LITVV-DRTRVTRLSSAGCLRFRPCCSRSS
hCoV-19/India/G SKRTLKSVWLSLGCMLSALTQY------N-LITVV-DRTRVTRLSSAGCLRFRPCCSRSS
hCoV-19/India/G SKRTLKSVWLSLGCMLSALTQY------N-LITVV-DRTRVTRLSSAGCLRFRPCCSRSS
hCoV-19/India/G SKRTLKSVWLSLGCMLSALTQY------N-LITVV-DRTRVTRLSSAGCLRFRPCCSRSS
hCoV-19/India/G SKRTLKSVWLSLGCMLSALTQY------N-LITVV-DRTRVTRLSSAGCLRFRPCCSRSS
hCoV-19/India/G SKRTLKSVWLSLGCMLSALTQY------N-LITVV-DRTRVTRLSSAGCLRFRPCCSRSS
hCoV-19/India/G SKRTLKSVWLSLGCMLSALTQY------N-LITVV-DRTRVTRLSSAGCLRFRPCCSRSS
hCoV-19/India/G SKRTLKSVWLSLGCMLSALTQY------N-LITVV-DRTRVTRLSSAGCLRFRPCCSRSS
hCoV-19/India/G SKRTLKSVWLSLGCMLSALTQY------N-LITVV-DRTRVTRLSSAGCLRFRPCCSRSS
hCoV-19/India/G SKRTLKSVWLSLGCMLSALTQY------N-LITVV-DRTRVTRLSSAGCLRFRPCCSRSS
hCoV-19/India/G SKRTLKSVWLSLGCMLSALTQY------N-LITVV-DRTRVTRLSSAGCLRFRPCCSRSS
hCoV-19/India/G SKRTLKSVWLSLGCMLSALTQY------N-LITVV-DRTRVTRLSSAGCLRFRPCCSRSS
hCoV-19/India/G SKRTLKSVWLSLGCMLSALTQY------N-LITVV-DRTRVTRLSSAGCLRFRPCCSRSS
hCoV-19/India/G SKRTLKSVWLSLGCMLSALTQY------N-LITVV-DRTRVTRLSSAGCLRFRPCCSRSS
hCoV-19/India/G SKRTLKSVWLSLGCMLSALTQY------N-LITVV-DRTRVTRLSSAGCLRFRPCCSRSS
hCoV-19/India/G SKRTLKSVWLSLGCMLSALTQY------N-LITVV-DRTRVTRLSSAGCLRFRPCCSRSS
hCoV-19/India/G SKRTLKSVWLSLGCMLSALTQY------N-LITVV-DRTRVTRLSSAGCLRFRPCCSRSS
hCoV-19/India/G SKRTLKSVWLSLGCMLSALTQY------N-LITVV-DRTRVTRLSSAGCLRFRPCCSRSS
hCoV-19/India/G SKRTLKSVWLSLGCMLSALTQY------N-LITVV-DRTRVTRLSSAGCLRFRPCCSRSS
hCoV-19/India/G SKRTLKSVWLSLGCMLSALTQY------N-LITVV-DRTRVTRLSSAGCLRFRPCCSRSS
hCoV-19/India/T SKRTLKSVWLSLGCMLSALTQY------N-LITVV-DRTRVTRLSSAGCLRFRPCCSRSS
hCoV-19/India/U SKRTLKSVWLSLGCMLSALTQY------N-LITVV-DRTRVTRLSSAGCLRFRPCCSRSS
hCoV-19/India/W SKRTLKSVWLSLGCMLSALTQY------N-LITVV-DRTRVTRLSSAGCLRFRPCCSRSS
hCoV-19/India/G SKRTLKSVWLSLGCMLSALTQY------N-LITVV-DRTRVTRLSSAGCLRFRPCCSRSS
hCoV-19/India/M SKRTLKSVWLSLGCMLSALTQY------N-LITVV-DRTRVTRLSSAGCLRFRPCCSRSS
hCoV-19/India/M SKRTLKSVWLSLGCMLSALTQY------N-LITVV-DRTRVTRLSSAGCLRFRPCCSRSS
hCoV-19/India/G SKRTLKSVWLSLGCMLSALTQY------N-LITVV-DRTRVTRLSSAGCLRFRPCCSRSS
hCoV-19/India/G SKRTLKSVWLSLGCMLSALTQY------N-LITVV-DRTRVTRLSSAGCLRFRPCCSRSS
hCoV-19/India/G SKRTLKSVWLSLGCMLSALTQY------N-LITVV-DRTRVTRLSSAGCLRFRPCCSRSS
hCoV-19/India/M SKRTLKSVWLSLGCMLSALTQY------N-LITVV-DRTRVTRLSSAGCLRFRPCCSRSS
hCoV-19/India/M SKRTLKSVWLSLGCMLSALTQY------N-LITVV-DRTRVTRLSSAGCLRFRPCCSRSS
hCoV-19/India/M SKRTLKSVWLSLGCMLSALTQY------N-LITVV-DRTRVTRLSSAGCLRFRPCCSRSS
hCoV-19/India/T SKRTLKSVWLSLGCMLSALTQY------N-LITVV-DRTRVTRLSSAGCLRFRPCCSRSS
hCoV-19/India/T SKRTLKSVWLSLGCMLSALTQY------N-LITVV-DRTRVTRLSSAGCLRFRPCCSRSS
hCoV-19/India/G SKRTLKSVWLSLGCMLSALTQY------N-LITVV-DRTRVTRLSSAGCLRFRPCCSRSS
hCoV-19/India/G SKRTLKSVWLSLGCMLSALTQY------N-LITVV-DRTRVTRLSSAGCLRFRPCCSRSS
hCoV-19/India/G SKRTLKSVWLSLGCMLSALTQY------N-LITVV-DRTRVTRLSSAGCLRFRPCCSRSS
hCoV-19/India/G SKRTLKSVWLSLGCMLSALTQY------N-LITVV-DRTRVTRLSSAGCLRFRPCCSRSS
hCoV-19/India/G SKRTLKSVWLSLGCMLSALTQY------N-LITVV-DRTRVTRLSSAGCLRFRPCCSRSS
hCoV-19/India/W SKRTLKSVWLSLGCMLSALTQY------N-LITVV-DRTRVTRLSSAGCLRFRPCCSRSS
hCoV-19/India/G SKRTLKSVWLSLGCMLSALTQY------N-LITVV-DRTRVTRLSSAGCLRFRPCCSRSS
hCoV-19/India/W SKRTLKSVWLSLGCMLSALTQY------N-LITVV-DRTRVTRLSSAGCLRFRPCCSRSS
hCoV-19/India/G SKRTLKSVWLSLGCMLSALTQY------N-LITVV-DRTRVTRLSSAGCLRFRPCCSRSS
hCoV-19/India/G SKRTLKSVWLSLGCMLSALTQY------N-LITVV-DRTRVTRLSSAGCLRFRPCCSRSS
hCoV-19/India/G SKRTLKSVWLSLGCMLSALTQY------N-LITVV-DRTRVTRLSSAGCLRFRPCCSRSS
hCoV-19/India/G SKRTLKSVWLSLGCMLSALTQY------N-LITVV-DRTRVTRLSSAGCLRFRPCCSRSS
hCoV-19/India/W SKRTLKSVWLSLGCMLSALTQY------N-LITVV-DRTRVTRLSSAGCLRFRPCCSRSS
hCoV-19/India/W SKRTLKSVWLSLGCMLSALTQY------N-LITVV-DRTRVTRLSSAGCLRFRPCCSRSS
hCoV-19/India/W SKRTLKSVWLSLGCMLSALTQY------N-LITVV-DRTRVTRLSSAGCLRFRPCCSRSS
hCoV-19/India/G SKRTLKSVWLSLGCMLSALTQY------N-LITVV-DRTRVTRLSSAGCLRFRPCCSRSS
hCoV-19/India/G SKRTLKSVWLSLGCMLSALTQY------N-LITVV-DRTRVTRLSSAGCLRFRPCCSRSS
hCoV-19/India/G SKRTLKSVWLSLGCMLSALTQY------N-LITVV-DRTRVTRLSSAGCLRFRPCCSRSS
hCoV-19/India/O SKRTLKSVWLSLGCMLSALTQY------N-LITVV-DRTRVTRLSSAGCLRFRPCCSRSS
hCoV-19/India/O SKRTLKSVWLSLGCMLSALTQY------N-LITVV-DRTRVTRLSSAGCLRFRPCCSRSS
hCoV-19/India/W SKRTLKSVWLSLGCMLSALTQY------N-LITVV-DRTRVTRLSSAGCLRFRPCCSRSS
hCoV-19/India/U SKRTLKSVWLSLGCMLSALTQY------N-LITVV-DRTRVTRLSSAGCLRFRPCCSRSS
hCoV-19/India/U SKRTLKSVWLSLGCMLSALTQY------N-LITVV-DRTRVTRLSSAGCLRFRPCCSRSS
hCoV-19/India/U SKRTLKSVWLSLGCMLSALTQY------N-LITVV-DRTRVTRLSSAGCLRFRPCCSRSS
hCoV-19/India/U SKRTLKSVWLSLGCMLSALTQY------N-LITVV-DRTRVTRLSSAGCLRFRPCCSRSS
hCoV-19/India/U SKRTLKSVWLSLGCMLSALTQY------N-LITVV-DRTRVTRLSSAGCLRFRPCCSRSS
hCoV-19/India/U SKRTLKSVWLSLGCMLSALTQY------N-LITVV-DRTRVTRLSSAGCLRFRPCCSRSS
hCoV-19/India/G SKRTLKSVWLSLGCMLSALTQY------N-LITVV-DRTRVTRLSSAGCLRFRPCCSRSS
hCoV-19/India/G SKRTLKSVWLSLGCMLSALTQY------N-LITVV-DRTRVTRLSSAGCLRFRPCCSRSS
hCoV-19/India/G SKRTLKSVWLSLGCMLSALTQY------N-LITVV-DRTRVTRLSSAGCLRFRPCCSRSS
hCoV-19/India/G SKRTLKSVWLSLGCMLSALTQY------N-LITVV-DRTRVTRLSSAGCLRFRPCCSRSS
hCoV-19/India/G SKRTLKSVWLSLGCMLSALTQY------N-LITVV-DRTRVTRLSSAGCLRFRPCCSRSS
hCoV-19/India/W SKRTLKSVWLSLGCMLSALTQY------N-LITVV-DRTRVTRLSSAGCLRFRPCCSRSS
hCoV-19/India/W SKRTLKSVWLSLGCMLSALTQY------N-LITVV-DRTRVTRLSSAGCLRFRPCCSRSS
hCoV-19/India/W SKRTLKSVWLSLGCMLSALTQY------N-LITVV-DRTRVTRLSSAGCLRFRPCCSRSS
hCoV-19/India/W SKRTLKSVWLSLGCMLSALTQY------N-LITVV-DRTRVTRLSSAGCLRFRPCCSRSS
hCoV-19/India/R SKRTLKSVWLSLGCMLSALTQY------N-LITVV-DRTRVTRLSSAGCLRFRPCCSRSS
hCoV-19/India/W SKRTLKSVWLSLGCMLSALTQY------N-LITVV-DRTRVTRLSSAGCLRFRPCCSRSS
hCoV-19/India/W SKRTLKSVWLSLGCMLSALTQY------N-LITVV-DRTRVTRLSSAGCLRFRPCCSRSS
hCoV-19/India/W SKRTLKSVWLSLGCMLSALTQY------N-LITVV-DRTRVTRLSSSGCLRFRPCCSRSS
hCoV-19/India/W SKRTLKSVWLSLGCMLSALTQY------N-LITVV-DRTRVTRLSSAGCLRFRPCCSRSS
hCoV-19/India/W SKRTLKSVWLSLGCMLSALTQY------N-LITVV-DRTRVTRLSSAGCLRFRPCCSRSS
hCoV-19/India/W SKRTLKSVWLSLGCMLSALTQY------N-LITVV-DRTRVTRLSSAGCLRFRPCCSRSS
hCoV-19/India/W SKRTLKSVWLSLGCMLSALTQY------N-LITVV-DRTRVTRLSSAGCLRFRPCCSRSS
hCoV-19/India/W SKRTLKSVWLSLGCMLSALTQY------N-LITVV-DRTRVTRLSSAGCLRFRPCCSRSS
hCoV-19/India/W SKRTLKSVWLSLGCMLSALTQY------N-LITVV-DRTRVTRLSSAGCLRFRPCCSRSS
hCoV-19/India/T SKRTLKSVWLSLGCMLSALTQY------N-LITVV-DRTRVTRLSSAGCLRFRPCCSRSS
hCoV-19/India/T SKRTLKSVWLSLGCMLSALTQY------N-LITVV-DRTRVTRLSSAGCLRFRPCCSRSS
hCoV-19/India/W SKRTLKSVWLSLGCMLSALTQY------N-LITVV-DRTRVTRLSSAGCLRFRPCCSRSS
hCoV-19/India/G SKRTLKSVWLSLGCMLSALTQY------N-LITVV-DRTRVTRLSSAGCLRFRPCCSRSS
hCoV-19/India/G SKRTLKSVWLSLGCMLSALTQY------N-LITVV-DRTRVTRLSSAGCLRFRPCCSRSS
hCoV-19/India/G SKRTLKSVWLSLGCMLSALTQY------N-LITVV-DRTRVTRLSSAGCLRFRPCCSRSS
hCoV-19/India/G SKRTLKSVWLSLGCMLSALTQY------N-LITVV-DRTRVTRLSSAGCLRFRPCCSRSS
hCoV-19/India/W SKRTLKSVWLSLGCMLSALTQY------N-LITVV-DRTRVTRLSSAGCLRFRPCCSRSS
hCoV-19/India/W SKRTLKSVWLSLGCMLSALTQY------N-LITVV-DRTRVTRLSSAGCLRFRPCCSRSS
hCoV-19/India/W SKRTLKSVWLSLGCMLSALTQY------N-LITVV-DRTRVTRLSSAGCLRFRPCCSRSS
hCoV-19/India/W SKRTLKSVWLSLGCMLSALTQY------N-LITVV-DRTRVTRLSSAGCLRFRPCCSRSS
hCoV-19/India/G SKRTLKSVWLSLGCMLSALTQY------N-LITVV-DRTRVTRLSSAGCLRFRPCCSRSS
hCoV-19/India/G SKRTLKSVWLSLGCMLSALTQY------N-LITVV-DRTRVTRLSSAGCLRFRPCCSLSS
hCoV-19/India/M --------------MLSALTQY------N-LITVV-DRTRVTRLSSAGCLRFRPCCSRSS
hCoV-19/India/O SKRTLKSVWLSLGCMLSALTQY------N-LITVV-DRTRVTRLSSAGCLRFRPCCSRSS
hCoV-19/India/G SKRTLKSVWLSLGCMLSALTQY------N-LITVV-DRTRVTRLSSAGCLRFRPCCSRSS
hCoV-19/India/G SKRTLKSVWLSLGCMLSALTQY------N-LITVV-DRTRVTRLSSAGCLRFRPCCSRSS
hCoV-19/India/G SKRTLKSVWLSLGCMLSALTQY------N-LITVV-DRTRVTRLSSAGCLRFRPCCSRSS
hCoV-19/India/G SKRTLKSVWLSLGCMLSALTQY------N-LITVV-DRTRVTRLSSAGCLRFRPCCSRSS
hCoV-19/India/G SKRTLKSVWLSLGCMLSALTQY------N-LITVV-DRTRVTRLSSAGCLRFRPCCSRSS
hCoV-19/India/G SKRTLKSVWLSLGCMLSALMQY------N-LITVV-DRTRVTRLSSAGCLRFRPCCSRSS
hCoV-19/India/G SKRTLKSVWLSLGCMLSALTQY------N-LITVV-DRTRVTRLSSAGCLRFRPCCSRSS
hCoV-19/India/G SKRTLKSVWLSLGCMLSALTQY------N-LITVV-DRTRVTRLSSAGCLRFRPCCSRSS
hCoV-19/India/G SKRTLKSVWLSLGCMLSALTQY------N-LITVV-DRTRVTRLSSAGCLRFRPCCSRSS
hCoV-19/India/G SKRTLKSVWLSLGCMLSALTQY------N-LITVV-DRTRVTRLSSAGCLRFRPCCSRSS
hCoV-19/India/G SKRTLKSVWLSLGCMLSALTQY------N-LITVV-DRTRVTRLSSAGCLRFRPCCSRSS
hCoV-19/India/G SKRTLKSVWLSLGCMLSALTQY------N-LITVV-DRTRVTRLSSAGCLRFRPCCSRSS
hCoV-19/India/G SKRTLKSVWLSLGCMLSALTQY------N-LITVV-DRTRVTRLSSAGCLRFRPCCSRSS
hCoV-19/India/G SKRTLKSVWLSLGCMLSALTQY------N-LITVV-DRTRVTRLSSAGCLRFRPCCSRSS
hCoV-19/India/G SKRTLKSVWLSLGCMLSALTQY------N-LITVV-DRTRVTRLSSAGCLRFRPCCSRSS
hCoV-19/India/G SKRTLKSVWLSLGCMLSALTQY------N-LITVV-DRTRVTRLSSAGCLRFRPCCSRSS
hCoV-19/India/G SKRTLKSVWLSLGCMLSALTQY------N-LITVV-DRTRVTRLSSAGCLRFRPCCSRSS
hCoV-19/India/G SKRTLKSVWLSLGCMLSALTQY------N-LITVV-DRTRVTRLSSAGCLRFRPCCSRSS
hCoV-19/India/G SKRTLKSVWLSLGCMLSALTQY------N-LITVV-DRTRVTRLSSAGCLRFRPCCSRSS
hCoV-19/India/G SKRTLKSVWLSLGCMLSALTQY------N-LITVV-DRTRVTRLSSAGCLRFRPCCSRSS
hCoV-19/India/G SKRTLKSVWLSLGCMLSALTQY------N-LITVV-DRTRVTRLSSAGCLRFRPCCSRSS
hCoV-19/India/G SKRTLKSVWLSLGCMLSALTQY------N-LITVV-DRTRVTRLSSAGCLRFRPCCSRSS
hCoV-19/India/G SKRTLKSVWLSLGCMLSALTQY------N-LITVV-DRTRVTRLSSAGCLRFRPCCSRSS
hCoV-19/India/G SKRTLKSVWLSLGCMLSALTQY------N-LITVV-DRTRVTRLSSAGCLRFRPCCSRSS
hCoV-19/India/G SKRTLKSVWLSLGCMLSALTQY------N-LITVV-DRTRVTRLSSAGCLRFRPCCSRSS
hCoV-19/India/G SKRTLKSVWLSLGCMLSALTQY------N-LITVV-DRTRVTRLSSAGCLRFRPCCSRSS
hCoV-19/India/G SKRTLKSVWLSLGCMLSALTQY------N-LITVV-DRTRVTRLSSAGCLRFRPCCSRSS
hCoV-19/India/G SKRTLKSVWLSLGCMLSALTQY------N-LITVV-DRTRVTRLSSAGCLRFRPCCSRSS
hCoV-19/India/G SKRTLKSVWLSLGCMLSALTQY------N-LITVV-DRTRVTRLSSAGCLRFRPCCSRSS
hCoV-19/India/G SKRTLKSVWLSLGCMLSALTQY------N-LITVV-DRTRVTRLSSAGCLRFRPCCSRSS
hCoV-19/India/G SKRTLKSVWLSLGCMLSALTQY------N-LITVV-DRTRVTRLSSAGCLRFRPCCSRSS
hCoV-19/India/G SKRTLKSVWLSLGCMLSALTQY------N-LITVV-DRTRVTRLSSAGCLRFRPCCSRSS
hCoV-19/India/G SKRTLKSVWLSLGCMLSALTQY------N-LITVV-DRTRVTRLSSAGCLRFRPCCSRSS
hCoV-19/India/G SKRTLKSVWLSLGCMLSALTQY------N-LITVV-DRTRVTRLSSAGCLRFRPCCSRSS
hCoV-19/India/G SKRTLKSVWLSLGCMLSALTQY------N-LITVV-DRTRVTRLSSAGCLRFRPCCSRSS
hCoV-19/India/G SKRTLKSVWLSLGCMLSALTQY------N-LITVV-DRTRVTRLSSAGCLRFRPCCSRSS
hCoV-19/India/G SKRTLKSVWLSLGCMLSALTQY------N-LITVV-DRTRVTRLSSAGCLRFRPCCSRSS
hCoV-19/India/G SKRTLKSVWLSLGCMLSALTQY------N-LITVV-DRTRVTRLSSAGCLRFRPCCSRSS
hCoV-19/India/G SKRTLKSVWLSLGCMLSALTQY------N-LITVV-DRTRVTRLSSAGCLRFRPCCSRSS
hCoV-19/India/G SKRTLKSVWLSLGCMLSALTQY------N-LITVV-DRTRVTRLSSAGCLRFRPCCSRSS
hCoV-19/India/G SKRTLKSVWLSLGCMLSALTQY------N-LITVV-DRTRVTRLSSAGCLRFRPCCSRSS
hCoV-19/India/G SKRTLKSVWLSLGCMLSALTQY------N-LITVV-DRTRVTRLSSAGCLRFRPCCSRSS
hCoV-19/India/G SKRTLKSVWLSLGCMLSALTQY------N-LITVV-DRTRVTRLSSAGCLRFRPCCSRSS
hCoV-19/India/G SKRTLKSVWLSLGCMLSALTQY------N-LITVV-DRTRVTRLSSAGCLRFRPCCSRSS
hCoV-19/India/G SKRTLKSVWLSLGCMLSALTQY------N-LITVV-DRTRVTRLSSAGCLRFRPCCSRSS
hCoV-19/India/G SKRTLKSVWLSLGCMLSALTQY------N-LITVV-DRTRVTRLSSAGCLRFRPCCSRSS
hCoV-19/India/G SKRTLKSVWLSLGCMLSALTQY------N-LITVV-DRTRVTRLSSAGCLRFRPCCSRSS
hCoV-19/India/G SKRTLKSVWLSLGCMLSALTQY------N-LITVV-DRTRVTRLSSAGCLRFRPCCSRSS
hCoV-19/India/G SKRTLKSVWLSLGCMLSALTQY------N-LITVV-DRTRVTRLSSAGCLRFRPCCSRSS
hCoV-19/India/G SKRTLKSVWLSLGCMLSALTQY------N-LITVV-DRTRVTRLSSAGCLRFRPCCSRSS
hCoV-19/India/G SKRTLKSVWLSLGCMLSALTQY------N-LITVV-DRTRVTRLSSAGCLRFRPCCSRSS
hCoV-19/India/G SKRTLKSVWLSLGCMLSALTQY------N-LITVV-DRTRVTRLSSAGCLRFRPCCSRSS
hCoV-19/India/G SKRTLKSVWLSLGCMLSALTQY------N-LITVV-DRTRVTRLSSAGCLRFRPCCSRSS
hCoV-19/India/G SKRTLKSVWLSLGCMLSALTQY------N-LITVV-DRTRVTRLSSAGCLRFRPCCSRSS
hCoV-19/India/G SKRTLKSVWLSLGCMLSALTQY------N-LITVV-DRTRVTRLSSAGCLRFRPCCSRSS
hCoV-19/India/G SKRTLKSVWLSLGCMLSALTQY------N-LITVV-DRTRVTRLSSAGCLRFRPCCSRSS
hCoV-19/India/G SKRTLKSVWLSLGCMLSALTQY------N-LITVV-DRTRVTRLSSAGCLRFRPCCSRSS
hCoV-19/India/M SKRTLKSVWLSLGCMLSALTQY------N-LITVV-DRTRVTRLSSAGCLRFRPCCSRSS
hCoV-19/India/G SKRTLKSVWLSLGCMLSALTQY------N-LITVV-DRTRVTRLSSAGCLRFRPCCSRSS
hCoV-19/India/W SKRTLKSVWLSLGCMLSALTQY------N-LITVV-DRTRVTRLSSAGCLRFRPCCSRSS
hCoV-19/India/G SKRTLKSVWLSLGCMLSALTQY------N-LITVV-DRTRVTRLSSAGCLRFRPCCSRSS
hCoV-19/India/W SKRTLKSVWLSLGCMLSALTQY------N-LITVV-DRTRVTRLSSAGCLRFRPCCSRSS
hCoV-19/India/W SKRTLKSVWLSLGCMLSALTQY------N-LITVV-DRTRVTRLSSAGCLRFRPCCSRSS
hCoV-19/India/W SKRTLKSVWLSLGCMLSALTQY------N-LITVV-DRTRVTRLSSAGCLRFRPCCSRSS
hCoV-19/India/M SKRTLKSVWLSLGCMLSALTQY------N-LITVV-DRTRVTRLSSAGCLRFRPCCSRSS
hCoV-19/India/M SKRTLKSVWLSLGCMLSALTQY------N-LITVV-DRTRVTRLSSAGCLRFRPCCSRSS
hCoV-19/India/M SKRTLKSVWLSLGCMLSALTQY------N-LITVV-DRTRVTRLSSAGCLRFRPCCSRSS
hCoV-19/India/W SKRTLKSVWLSLGCMLSALTQY------N-LITVV-DRTRVTRLSSAGCLRFRPCCSRSS
hCoV-19/India/W SKRTLKSVWLSLGCMLSALTQY------N-LITVV-DRTRVTRLSSAGCLRFRPCCSRSS
hCoV-19/India/W SKRTLKSVWLSLGCMLSALTQY------N-LITVV-DRTRVTRLSSAGCLRFRPCCSRSS
hCoV-19/India/W SKRTLKSVWLSLGCMLSALTQY------N-LITVV-DRTRVTRLSSAGCLRFRPCCSRSS
hCoV-19/India/G SKRTLKSVWLSLGCMLSALTQY------N-LITVV-DRTRVTRLSSAGCLRFRPCCSRSS
hCoV-19/India/G SKRTLKSVWLSLGCMLSALTQY------N-LITVV-DRTRVTRLSSAGCLRFRPCCSRSS
hCoV-19/India/G SKRTLKSVWLSLGCMLSALTQY------N-LITVV-DRTRVTRLSSAGCLRFRPCCSRSS
hCoV-19/India/O SKRTLKSVWLSLGCMLSALTQY------N-LITVV-DRTRVTRLSSAGCLRFRPCCSRSS
hCoV-19/India/G SKRTLKSVWLSLGCMLSALTQY------N-LITVV-DRTRVTRLSSAGCLRFRPCCSRSS
hCoV-19/India/G SKRTLKSVWLSLGCMLSALTQY------N-LITVV-DRTRVTRLSSAGCLRFRPCCSRSS
hCoV-19/India/G SKRTLKSVWLSLGCMLSALTQY------N-LITVV-DRTRVTRLSSAGCLRFRPCCSRSS
hCoV-19/India/M --------------MLSALTQY------N-LITVV-DRTRVTRLSSAGCLRFRPCCSRSS
hCoV-19/India/K SKRTLKSVWLSLGCMLSALTQY------N-LITVV-DRTRVTRLSSAGCLRFRPCCSRSS
hCoV-19/India/K SKRTLKSVWLSLGCMLSALTQY------N-LITVV-DRTRVTRLSSAGCLRFRPCCSRSS
hCoV-19/India/U SKRTLKSVWLSLGCMLSALTQY------N-LITVV-DRTRVTRLSSAGCLRFRPCCSRSS
hCoV-19/India/G SKRTLKSVWLSLGCMLSALTQY------N-LITVV-DRTRVTRLSSAGCLRFRPCCSRSS
hCoV-19/India/W SKRTLKSVWLSLGCMLSALTQY------N-LITVV-DRTRVTRLSSAGCLRFRPCCSRSS
hCoV-19/India/M SKRTLKSVWLSLGCMLSALTQY------N-LITVV-DRTRVTRLSSAGCLRFRPCCSRSS
hCoV-19/India/G SKRTLKSVWLSLGCMLSALTQY------N-LITVV-DRTRVTRLSSAGCLRFRPCCSRSS
hCoV-19/India/W SKRTLKSVWLSLGCMLSALTQY------N-LITVV-DRTRVTRLSSAGCLRFRPCCSRSS
hCoV-19/India/G SKRTLKSVWLSLGCMLSALTQY------N-LITVV-DRTRVTRLSSAGCLRFRPCCSRSS
hCoV-19/India/M SKRTLKSVWLSLGCMLSALTQY------N-LITVV-DRTRVTRLSSAGCLRFRPCCSRSS
hCoV-19/India/M SKRTLKSVWLSLGCMLSALTQY------N-LITVV-DRTRVTRLSSAGCLRFRPCCSRSS
hCoV-19/India/M SKRTLKSVWLSLGCMLSALTQY------N-LITVV-DRTRVTRLSSAGCLRFRPCCSRSS
hCoV-19/India/M SKRTLKSVWLSLGCMLSALTQY------N-LITVV-DRTRVTRLSSAGCLRFRPCCSRSS
hCoV-19/India/M SKRTLKSVWLSLGCMLSALTQY------N-LITVV-DRTRVTRLSSAGCLRFRPCCSRSS
hCoV-19/India/M SKRTLKSVWLSLGCMLSALTQY------N-LITVV-DRTRVTRLSSAGCLRFRPCCSRSS
hCoV-19/India/M SKRTLKSVWLSLGCMLSALTQY------N-LITVV-DRTRVTRLSSAGCLRFRPCCSRSS
hCoV-19/India/M SKRTLKSVWLSLGCMLSALTQY------N-LITVV-DRTRVTRLSSAGCLRFRPCCSRSS
hCoV-19/India/M SKRTLKSVWLSLGCMLSALTQY------N-LITVV-DRTRVTRLSSAGCLRFRPCCSRSS
hCoV-19/India/M SKRTLKSVWLSLGCMLSALTQY------N-LITVV-DRTRVTRLSSAGCLRFRPCCSRSS
hCoV-19/India/M SKRTLKSVWLSLGCMLSALTQY------N-LITVV-DRTRVTRLSSAGCLRFRPCCSRSS
hCoV-19/India/M SKRTLKSVWLSLGCMLSALTQY------N-LITVV-DRTRVTRLSSAGCLRFRPCCSRSS
hCoV-19/India/M SKRTLKSVWLSLGCMLSALTQY------N-LITVV-DRTRVTRLSSAGCLRFRPCCSRSS
hCoV-19/India/M SKRTLKSVWLSLGCMLSALTQY------N-LITVV-DRTRVTRLSSAGCLRFRPCCSRSS
hCoV-19/India/M SKRTLKSVWLSLGCMLSALTQY------N-LITVV-DRTRVTRLSSAGCLRFRPCCSRSS
hCoV-19/India/M SKRTLKSVWLSLGCMLSALTQY------N-LITVV-DRTRVTRLSSAGCLRFRPCCSRSS
hCoV-19/India/M SKRTLKSVWLSLGCMLSALTQY------N-LITVV-DRTRVTRLSSAGCLRFRPCCSRSS
hCoV-19/India/M SKRTLKSVWLSLGCMLSALTQY------N-LITVV-DRTRVTRLSSAGCLRFRPCCSRSS
hCoV-19/India/M SKRTLKSVWLSLGCMLSALTQY------N-LITVV-DRTRVTRLSSAGCLRFRPCCSRSS
hCoV-19/India/M SKRTLKSVWLSLGCMLSALTQY------N-LITVV-DRTRVTRLSSAGCLRFRPCCSRSS
hCoV-19/India/M SKRTLKSVWLSLGCMLSALTQY------N-LITVV-DRTRVTRLSSAGCLRFRPCCSRSS
hCoV-19/India/M SKRTLKSVWLSLGCMLSALTQY------N-LITVV-DRTRVTRLSSAGCLRFRPCCSRSS
hCoV-19/India/G SKRTLKSVWLSLGCMLSALTQY------N-LITVV-DRTRVTRLSSAGCLRFRPCCSRSS
hCoV-19/India/W SKRTLKSVWLSLGCMLSALTQY------N-LITVV-DRTRVTRLSSAGCLRFRPCCSRSS
hCoV-19/India/M SKRTLKSVWLSLGCMLSALTQY------N-LITVV-DRTRVTRLSSAGCLRFRPCCSRSS
hCoV-19/India/M SKRTLKSVWLSLGCMLSALTQY------N-LITVV-DRTRVTRLSSAGCLRFRPCCSRSS
hCoV-19/India/M SKRTLKSVWLSLGCMLSALTQY------N-LITVV-DRTRVTRLSSAGCLRFRPCCSRSS
hCoV-19/India/M SKRTLKSVWLSLGCMLSALTQY------N-LITVV-DRTRVTRLSSAGCLRFRPCCSRSS
hCoV-19/India/M SKRTLKSVWLSLGCMLSALTQY------N-LITVV-DRTRVTRLSSAGCLRFRPCCSRSS
hCoV-19/India/M SKRTLKSVWLSLGCMLSALTQY------N-LITVV-DRTRVTRLSSAGCLRFRPCCSRSS
hCoV-19/India/M SKRTLKSVWLSLGCMLSALTQY------N-LITVV-DRTRVTRLSSAGCLRFRPCCSRSS
hCoV-19/India/M SKRTLKSVWLSLGCMLSALTQY------N-LITVV-DRTRVTRLSSAGCLRFRPCCSRSS
hCoV-19/India/M SKRTLKSVCLSLGCMLSALTQY------N-LITVV-DRTRVTRLSSAGCLRFRPCCSRSS
hCoV-19/India/M SKRTLKSVCLSLGCMLSALTQY------N-LITVV-DRTRVTRLSSAGCLRFRPCCSRSS
hCoV-19/India/M SKRTLKSVWLSLGCMLSALTQY------N-LITVV-DRTRVTRLSSAGCLRFRPCCSRSS
hCoV-19/India/M SKRTLKSVWLSLGCMLSALTQY------N-LITVV-DRTRVTRLSSAGCLRFRPCCSRSS
hCoV-19/India/T SKRTLKSVWLSLGCMLSALTQY------N-LITVV-DRTRVTRLSSAGCLRFRPCCSRSS
hCoV-19/India/T SKRTLKSVWLSLGCMLSALTQY------N-LITVV-DRTRVTRLSSAGCLRFRPCCSRSS
hCoV-19/India/T SKRTLKSVWLSLGCMLSALTQY------N-LITVV-DRTRVTRLSSAGCLRFRPCCSRSS
hCoV-19/India/T SKRTLKSVWLSLGCMLSALTQY------N-LITVV-DRTRVTRLSSAGCLRFRPCCSRSS
hCoV-19/India/T SKRTLKSVWLSLGCMLSALTQY------N-LITVV-DRTRVTRLSSAGCLRFRPCCSRSS
hCoV-19/India/T SKRTLKSVWLSLGCMLSALTQY------N-LITVV-DRTRVTRLSSAGCLRFRPCCSRSS
hCoV-19/India/T SKRTLKSVWLSLGCMLSALTQY------N-LITVV-DRTRVTRLSSAGCLRFRPCCSRSS
hCoV-19/India/U SKRTLKSVWLSLGCMLSALTQY------N-LITVV-DRTRVTRLSSAGCLRFRPCCSRSS
hCoV-19/India/U SKRTLKSVWLSLGCMLSALTQY------N-LITVV-DRTRVTRLSSAGCLRFRPCCSRSS
hCoV-19/India/K SKRTLKSVWLSLGCMLSALTQY------N-LITVV-DRTRVTRLSSAGCLRFRPCCSRSS
hCoV-19/India/W SKRTLKSVWLSLGCMLSALTQY------N-LITVV-DRTRVTRLSSAGCLRFRPCCSRSS
hCoV-19/India/K SKRTLKSVWLSLGCMLSALTQY------N-LITVV-DRTRVTRLSSAGCLRFRPCCSRSS
hCoV-19/India/H SKRTLKSVWLSLGCMLSALTQY------N-LITVV-DRTRVTRLSSAGCLRFRPCCSRSS
hCoV-19/India/T SKRTLKSVWLSLGCMLSALTQY------N-LITVV-DRTRVTRLSSAGCLRFRPCCSRSS
hCoV-19/India/T SKRTLKSVWLSLGCMLSALTQY------N-LITVV-DRTRVTRLSSAGCLRFRPCCSRSS
hCoV-19/India/T SKRTLKSVWLSLGCMLSALTQY------N-LITVV-DRTRVTRLSSAGCLRFRPCCSRSS
hCoV-19/India/K SKRTLKSVWLSLGCMLSALTQY------N-LITVV-DRTRVTRLSSAGCLRFRPCCSRSS
hCoV-19/India/T SKRTLKSVWLSLGCMLSALTQY------N-LITVV-DRTRVTRLSSAGCLRFRPCCSRSS
hCoV-19/India/T SKRTLKSVWLSLGCMLSALTQY------N-LITVV-DRTRVTRLSSAGCLRFRPCCSRSS
hCoV-19/India/U SKRTLKSVWLSLGCMLSALTQY------N-LITVV-DRTRVTRLSSAGCLRFRPCCSRSS
hCoV-19/India/U SKRTLKSVWLSLGCMLSALTQY------N-LITVV-DRTRVTRLSSAGCLRFRPCCSRSS
hCoV-19/India/W SKRTLKSVWLSLGCMLSALTQY------N-LITVV-DRTRVTRLSSAGCLRFRPCCSRSS
hCoV-19/India/W SKRTLKSVWLSLGCMLSALTQY------N-LITVV-DRTRVTRLSSAGCLRFRPCCSRSS
hCoV-19/India/O SKRTLKSVWLSLGCMLSALTQY------N-LITVV-DRTRVTRLSSAGCLRFRPCCSRSS
hCoV-19/India/O SKRTLKSVWLSLGCMLSALTQY------N-LITVV-DRTRVTRLSSAGCLRFRPCCSRSS
hCoV-19/India/O SKRTLKSVWLSLGCMLSALTQY------N-LITVV-DRTRVTRLSSAGCLRFRPCCSRSS
hCoV-19/India/O SKRTLKSVWLSLGCMLSALTQY------N-LITVV-DRTRVTRLSSAGCLRFRPCCSRSS
hCoV-19/India/O SKRTLKSVWLSLGCMLSALTQY------N-LITVV-DRTRVTRLSSAGCLRFRPCCSRSS
hCoV-19/India/T SKRTLKSVWLSLGCMLSALTQY------N-LITVV-DRTRVTRLSSAGCLRFRPCCSRSS
hCoV-19/India/T SKRTLKSVWLSLGCMLSALTQY------N-LITVV-DRTRVTRLSSAGCLRFRPCCSRSS
hCoV-19/India/T SKRTLKSVWLSLGCMLSALTQY------N-LITVV-DRTRVTRLSSAGCLRFRPCCSRSS
hCoV-19/India/T SKRTLKSVWLSLGCMLSALTQY------N-LITVV-DRTRVTRLSSAGCLRFRPCCSRSS
hCoV-19/India/T SKRTLKSVWLSLGCMLSALTQY------N-LITVV-DRTRVTRLSSAGCLRFRPCCSRSS
hCoV-19/India/T SKRTLKSVWLSLGCMLSALTQY------N-LITVV-DRTRVTRLSSAGCLRFRPCCSRSS
hCoV-19/India/T SKRTLKSVWLSLGCMLSALTQY------N-LITVV-DRTRVTRLSSAGCLRFRPCCSRSS
hCoV-19/India/T SKRTLKSVWLSLGCMLSALTQY------N-LITVV-DRTRVTRLSSAGCLRFRPCCSRSS
hCoV-19/India/M SKRTLKSVWLSLGCMLSALTQY------N-LITVV-DRTRVTRLSSAGCLRFRPCCSRSS
hCoV-19/India/M SKRTLKSVWLSLGCMLSALTQY------N-LITVV-DRTRVTRLSSAGCLRFRPCCSRSS
hCoV-19/India/M SKRTLKSVWLSLGCMLSALTQY------N-LITVV-DRTRVTRLSSAGCLRFRPCCSRSS
hCoV-19/India/M SKRTLKSVWLSLGCMLSALTQY------N-LITVV-DRTRVTRLSSAGCLRFRPCCSRSS
hCoV-19/India/M SKRTLKSVWLSLGCMLSALTQY------NQLITVV-DRTRVTRLSSAGCLRFRPCCSRSS
hCoV-19/India/M SKRTLKSVWLSLGCMLSALTQY------N-LITVV-DRTRVTRLSSAGCLRFRPCCSRSS
hCoV-19/India/M SKRTLKSVWLSLGCMLSALTQY------N-LITVV-DRTRVTRLSSAGCLRFRPCCSRSS
hCoV-19/India/G SKRTLKSVWLSLGCMLSALTQY------N-LITVV-DRTRVTRLSSAGCLRFRPCCSRSS
hCoV-19/India/M SKRTLKSVWLSLGCMLSALTQY------N-LITVV-DRTRVTRLSSAGCLRFRPCCSRSS
hCoV-19/India/M SKRTLKSVWLSLGCMLSALTQY------N-LITVV-DRTRVTRLSSAGCLRFRPCCSRSS
hCoV-19/India/M SKRTLKSVWLSLGCMLSALTQY------N-LITVV-DRTRVTRLSSAGCLRFRPCCSRSS
hCoV-19/India/M SKRTLKSVWLSLGCMLSALTQY------N-LITVV-DRTRVTRLSSAGCLRFRPCCSRSS
hCoV-19/India/O SKRTLKSVWLSLGCMLSALTQY------N-LITVV-DRTRVTRLSSAGCLRFRPCCSRSS
hCoV-19/India/H YKRTLKSVWLSLGCMLSALTQY------N-LITVV-DRTRVTRLSSAGCLRFRPCCSRSS
hCoV-19/India/U YKRTLKSVWLSLGCMLSALTQY------N-LITVV-DRTRVTRLSSAGCLRFRPCCSRSS
hCoV-19/India/K SKRTLKSVWLSLGCMLSALTQY------N-LITVV-DRTRVTRLSSAGCLRFRPCCSRSS
hCoV-19/India/O SKRTLKSVWLSLGCMLSALTQY------N-LITVV-DRTRVTRLSSAGCLRFRPCCSRSS
hCoV-19/India/O SKRTLKSVWLSLGCMLSALTQY------N-LITVV-DRTRVTRLSSAGCLRFRPCCSRSS
hCoV-19/India/K SKRTLKSVWLSLGCMLSALTQY------N-LITVV-DRTRVTRLSSAGCLRFRPCCSRSS
hCoV-19/India/O SKRTLKSVWLSLGCMLSALTQY------N-LITVV-DRTRVTRLSSAGCLRFRPCCSRSS
hCoV-19/India/T SKRTLKSVWLSLGCMLSALTQY------N-LITVV-DRTRVTRLSSAGCLRFRPCCSRSS
hCoV-19/India/T SKRTLKSVWLSLGCMLSALTQY------N-LITVV-DRTRVTRLSSAGCLRFRPCCSRSS
hCoV-19/India/T SKRTLKSVWLSLGCMLSALTQY------N-LITVV-DRTRVTRLSSAGCLRFRPCCSRSS
hCoV-19/India/T SKRTLKSVWLSLGCMLSALTQY------N-LITVV-DRTRVTRLSSAGCLRFRPCCSRSS
hCoV-19/India/T SKRTLKSVWLSLGCMLSALTQY------N-LITVV-DRTRVTRLSSAGCLRFRPCCSRSS
hCoV-19/India/T SKRTLKSVWLSLGCMLSALTQY------N-LITVV-DRTRVTRLSSAGCLRFRPCCSRSS
hCoV-19/India/T SKRTLKSVWLSLGCMLSALTQY------N-LITVV-DRTRVTRLSSAGCLRFRPCCSRSS
hCoV-19/India/T SKRTLKSVWLSLGCMLSALTQY------N-LITVV-DRTRVTRLSSAGCLRFRPCCSRSS
hCoV-19/India/T SKRTLKSVWLSLGCMLSALTQY------N-LITVV-DRTRVTRLSSAGCLRFRPCCSRSS
hCoV-19/India/T SKRTLKSVWLSLGCMLSALTQY------N-LITVV-DRTRVTRLSSAGCLRFRPCCSRSS
hCoV-19/India/T SKRTLKSVWLSLGCMLSALTQY------N-LITVV-DRTRVTRLSSAGCLRFRPCCSRSS
hCoV-19/India/M SKRTLKSVWLSLGCMLSALTQY------N-LITVV-DRTRVTRLSSAGCLRFRPCCSRSS
hCoV-19/India/T SKRTLKSVWLSLGCMLSALTQY------N-LITVV-DRTRVTRLSSAGCLRFRPCCSRSS
hCoV-19/India/M SKRTLKSVWLSLGCMLSALTQY------N-LITVV-DRTRVTRLSSAGCLRFRPCCSRSS
hCoV-19/India/U SKRTLKSVWLSLGCMLSALTQY------N-LITVV-DRTRVTRLSSAGCLRFRPCCSRSS
hCoV-19/India/U SKRTLKSVWLSLGCMLSALTQY------N-LITVV-DRTRVTRLSSAGCLRFRPCCSRSS
hCoV-19/India/M SKRTLKSVWLSLGCMLSALTQY------N-LITVV-DRTRVTRLSSAGCLRFRPCCSRSS
hCoV-19/India/T SKRTLKSVWLSLGCMLSALTQY------N-LITVV-DRTRVTRLSSAGCLRFRPCCSRSS
hCoV-19/India/U SKRTLKSVWLSLGCMLSALTQY------N-LITVV-DRTRVTRLSSAGCLRFRPCCSRSS
hCoV-19/India/W SKRTLKSVWLSLGCMLSALTQY------N-LITVV-DRTRVTRLSSAGCLRFRPCCSRSS
hCoV-19/India/M --------------MLSALTQY------N-LITVV-DRTRVTRLSSAGCLRFRPCCSRSS
hCoV-19/India/M --------------MLSALTQY------N-LITVV-DRTRVTRLSSAGCLRFRPCCSRSS
hCoV-19/India/M --------------MLSALTQY------N-LITVV-DRTRVTRLSSAGCLRFRPCCSRSS
hCoV-19/India/M --------------MLSALTQY------N-LITVV-DRTRVTRLSSAGCLRFRPCCSRSS
hCoV-19/India/M --------------MLSALTQY------N-LITVV-DRTRVTRLSSAGCLRFRPCCSRSS
hCoV-19/India/M --------------MLSALTQY------N-LITVV-DRTRVTRLSSAGCLRFRPCCSRSS
hCoV-19/India/M --------------MLSALTQY------N-LITVV-DRTRVTRLSSAGCLRFRPCCSRSS
hCoV-19/India/M --------------MLSALTQY------N-LITVV-DRTRVTRLSSAGCLRFRPCCSRSS
hCoV-19/India/M --------------MLSALTQY------N-LITVV-DRTRVTRLSSAGCLRFRPCCSRSS
hCoV-19/India/M --------------MLSALTQY------N-LITVV-DRTRVTRLSSAGCLRFRPCCSRSS
hCoV-19/India/M --------------MLSALTQY------N-LITVV-DRTRVTRLSSAGCLRFRPCCSRSS
hCoV-19/India/M --------------MLSALTQY------N-LITVV-DRTRVTRLSSAGCLRFRPCCSRSS
hCoV-19/India/M --------------MLSALTQY------N-LITVV-DRTRVTRLSSAGCLRFRPCCSRSS
hCoV-19/India/W SKRTLKSVWLSLGCMLSALTQY------N-LITVV-DRTRVTRLSSAGCLRFRPCCSRSS
hCoV-19/India/G SKRTLKSVWLSLGCMLSALTQY------N-LITVV-DRTRVTRLSSAGCLRFRPCCSRSS
hCoV-19/India/W SKRTLKSVWLSLGCMLSALTQY------N-LITVV-DRTRVTRLSSAGCLRFRPCCSRSS
hCoV-19/India/G SKRTLKSVWLSLGCMLSALTQY------N-LITVV-DRTRVTRLSSAGCLRFRPCCSRSS
hCoV-19/India/M SKRTLKSVWLSLGCMLSALTQY------N-LITVV-DRTRVTRLSSAGCLRFLPCCSRSS
hCoV-19/India/M SKRTLKSVWLSLGCMLSALTQY------N-LITVV-DRTRVTRLSSAGCLRFRPCCSRSS
hCoV-19/India/M SKRTLKSVWLSLGCMLSALTQY------N-LITVV-DRTRVTRLSSAGCLRFRPCCSRSS
hCoV-19/India/W SKRTLKSVWLSLGCMLSALTQY------N-LITVV-DRTRVTRLSSAGCLRFRPCCSRSS
hCoV-19/India/G SKRTLKSVWLSLGCMLSALTQY------N-LITVV-DRTRVTRLSSAGCLRFRPCCSRSS
hCoV-19/India/W SKRTLKSVWLSLGCMLSALTQY------N-LITVV-DRTRVTRLSSAGCLRFRPCCSRSS
hCoV-19/India/M SKRTLKSVWLSLGCMLSALTQY------N-LITVV-DRTRVTRLSSAGCLRFRPCCSRSS
hCoV-19/India/M SKRTLKSVWLSLGCMLSALTQY------N-LITVV-DRTRVTRLSSAGCLRFRPCCSRSS
hCoV-19/India/G SKRTLKSVWLSLGCMLSALTQY------N-LITVV-DRTRVTRLSSAGCLRFRPCCSRSS
hCoV-19/India/G SKRTLKSVWLSLGCMLSALTQY------N-LITVV-DRTRVTRLSSAGCLRFRPCCSRSS
hCoV-19/India/G SKRTLKSVWLSLGCMLSALTQY------N-LITVV-DRTRVTRLSSAGCLRFRPCCSRSS
hCoV-19/India/M SKRTLKSVWLSLGCMLSALTQY------N-LITVV-DRTRVTRLSSAGCLRFRPCCSRSS
hCoV-19/India/K SKRTLKSVWLSLGCMLSALTQY------N-LITVV-DRTRVTRLSSAGCLRFRPCCSRSS
hCoV-19/India/K SKRTLKSVWLSLGCMLSALTQY------N-LITVV-DRTRVTRLSSAGCLRFRPCCSRSS
hCoV-19/India/T SKRTLKSVWLSLGCMLSALTQY------N-LITVV-DRTRVTRLSSAGCLRFRPCCSRSS
hCoV-19/India/T SKRTLKSVWLSLGCMLSALTQY------N-LITVV-DRTRVTRLSSAGCLRFRPCCSRSS
hCoV-19/India/K SKRTLKSVWLSLGCMLSALTQY------N-LITVV-DRTRVTRLSSAGCLRFRPCCSRSS
hCoV-19/India/K SKRTLKSVWLSLGCMLSALTQY------N-LITVV-DRTRVTRLSSAGCLRFRPCCSRSS
hCoV-19/India/K SKRTLKSVWLSLGCMLSALTQY------N-LITVV-DRTRVTRLSSAGCLRFRPCCSRSS
hCoV-19/India/K SKRTLKSVWLSLGCMLSALTQY------N-LITVV-DRTRVTRLSSAGCLRFRPCCSRSS
hCoV-19/India/K SKRTLKSVWLSLGCMLSALTQY------N-LITVV-DRTRVTRLSSAGCLRFRPCCSRSS
hCoV-19/India/K SKRTLKSVWLSLGCMLSALTQY------N-LITVV-DRTRVTRLSSAGCLRFRPCCSRSS
hCoV-19/India/K SKRTLKSVWLSLGCMLSALTQY------N-LITVV-DRTRVTRLSSAGCLRFRPCCSRSS
hCoV-19/India/K SKRTLKSVWLSLGCMLSALTQY------N-LITVV-DRTRVTRLSSAGCLRFRPCCSRSS
hCoV-19/India/K SKRTLKSVWLSLGCMLSALTQY------N-LITVV-DRTRVTRLSSAGCLRFRPCCSRSS
hCoV-19/India/K SKRTLKSVWLSLGCMLSALTQY------N-LITVV-DRTRVTRLSSAGCLRFRPCCSRSS
hCoV-19/India/K SKRTLKSVWLSLGCMLSALTQY------N-LITVV-DRTRVTRLSSAGCLRFRPCCSRSS
hCoV-19/India/K SKRTLKSVWLSLGCMLSALTQY------N-LITVV-DRTRVTRLSSAGCLRFRPCCSRSS
hCoV-19/India/T SKRTLKSVWLSLGCMLSALTQY------N-LITVV-DRTRVTRLSSAGCLRFRPCCSRSS
hCoV-19/India/K SKRTLKSVWLSLGCMLSALTQY------N-LITVV-DRTRVTRLSSAGCLRFRPCCSRSS
hCoV-19/India/K SKRTLKSVWLSLGCMLSALTQY------N-LITVV-DRTRVTRLSSAGCLRFRPCCSRSS
hCoV-19/India/K SKRTLKSVWLSLGCMLSALTQY------N-LITVV-DRTRVTRLSSAGCLRFRPCCSRSS
hCoV-19/India/K SKRTLKSVWLSLGCMLSALTQY------N-LITVV-DRTRVTRLSSAGCLRFRPCCSRSS
hCoV-19/India/T SKRTLKSVWLSLGCMLSALTQY------N-LITVV-DRTRVTRLSSAGCLRFRPCCSRSS
hCoV-19/India/U SKRTLKSVWLSLGCMLSALTQY------N-LITVV-DRTRVTRLSSAGCLRFRPCCSRSS
hCoV-19/India/W SKRTLKSVWLSLGCMLSALTQY------N-LITVV-DRTRVTRLSSAGCLRFRPCCSRSS
hCoV-19/India/M SKRTLKSVWLSLGCMLSALTQY------N-LITVV-DRTRVTRLSSAGCLRFRPCCSRSS
hCoV-19/India/W SKRTLKSVWLSLGCMLSALTQY------N-LITVV-DRTRVTRLSSAGCLRFRPCCSRSS
hCoV-19/India/M SKRTLKSVWLSLGCMLSALTQY------N-LITVV-DRTRVTRLSSAGCLRFRPCCSRSS
hCoV-19/India/G SKRTLKSVWLSLGCMLSALTQY------N-LITVV-DRTRVTRLSSAGCLRFRPCCSRSS
hCoV-19/India/M --------------MLSALTQY------N-LITVV-DRTRVTRLSSAGCLRFRPCCSRSS
hCoV-19/India/T SKRTLKSVWLSLGCMLSALTQY------N-LITVV-DRTRVTRLSSAGCLRFRPCCSRSS
hCoV-19/India/T SKRTLKSVWLSLGCMLSALTQY------N-LITVV-DRTRVTRLSSAGCLRFRPCCSRSS
hCoV-19/India/M SKRTLKSVWLSLGCMLSALTQY------N-LITVV-DRTRVTRLSSAGCLRFRPCCSRSS
hCoV-19/India/D SKRTLKSVWLSLGCMLSALTQY------N-LITVV-DRTRVTRLSSAGCLRFRPCCSRSS
hCoV-19/India/W SKRTLKSVWLSLGCMLSALTQY------N-LITVV-DRTRVTRLSSAGCLRFRPCCSRSS
hCoV-19/India/D SKRTLKSVWLSLGCMLSALTQY------N-LITVV-DRTRVTRLSSAGCLRFRPCCSRSS
hCoV-19/India/W SKRTLKSVWLSLGCMLSALTQY------N-LITVV-DRTRVTRLSSAGCLRFRPCCSRSS
hCoV-19/India/W SKRTLKSVWLSLGCMLSALTQY------N-LITVV-DRTRVTRLSSAGCLRFRPCCSRSS
hCoV-19/India/M SKRTLKSVWLSLGCMLSALTQY------N-LITVV-DRTRVTRLSSAGCLRFRPCCSRSS
hCoV-19/India/M SKRTLKSVWLSLGCMLSALTQY------N-LITVV-DRTRVTRLSSAGCLRFRPCCSRSS
hCoV-19/India/M SKRTLKSVWLSLGCMLSALTQY------N-LITVV-DRTRVTRLSSAGCLRFRPCCSRSS
hCoV-19/India/G SKRTLKSVWLSLGCMLSALTQY------N-LITVV-DRTRVTRLSSAGCLRFRPCCSRSS
hCoV-19/India/H SKRTLKSVWLSLGCMLSALTQY------N-LITVV-DRTRVTRLSSAGCLRFRPCCSRSS
hCoV-19/India/H SKRTLKSVWLSLGCMLSALTQY------N-LITVV-DRTRVTHLSSAGCLRFRPCCSRSS
hCoV-19/India/U SKRTLKSVWLSLGCMLSALTQY------N-LITVV-DRTRVTRLSSAGCLRFRPCCSRSS
hCoV-19/India/U SKRTLKSVWLSLGCMLSALTQY------N-LITVV-DRTRVTRLSSAGCLRFRPCCSRSS
hCoV-19/India/U SKRTLKSVWLSLGCMLSALTQY------N-LITVV-DRTRVTRLSSAGCLRFRPCCSRSS
hCoV-19/India/H SKRTLKSVWLSLGCMLSALTQY------N-LITVV-DRTRVTRLSSAGCLRFRPCCSRSS
hCoV-19/India/U SKRTLKSVWLSLGCMLSALTQY------N-LITVV-DRTRVTRLSSAGCLRFRPCCSRSS
hCoV-19/India/G SKRTLKSVWLSLGCMLSALTQY------N-LITVV-DRTRVTRLSSAGCLRFRPCCSRSS
hCoV-19/India/G SKRTLKSVWLSLGCMLSALTQY------N-LITVV-DRTRVTRLSSAGCLRFRPCCSRSS
hCoV-19/India/G SKRTLKSVWLSLGCMLSALTQY------N-LITVV-DRTRVTRLSSAGCLRFRPCCSRSS
hCoV-19/India/G SKRTLKSVWLSLGCMLSALTQY------N-LITVV-DRTRVTRLSSAGCLRFRPCCSRSS
hCoV-19/India/G SKRTLKSVWLSLGCMLSALTQY------N-LITVV-DRTRVTRLSSAGCLRFRPCCSRSS
hCoV-19/India/G SKRTLKSVWLSLGCMLSALTQY------N-LITVV-DRTRVTRLSSAGCLRFRPCCSRSS
hCoV-19/India/G SKRTLKSVWLSLGCMLSALTQY------N-LITVV-DRTRVTRLSSAGCLRFRPCCSRSS
hCoV-19/India/G SKRTLKSVWLSLGCMLSALTQY------N-LITVV-DRTRVTRLSSAGCLRFRPCCSRSS
hCoV-19/India/G SKRTLKSVWLSLGCMLSALTQY------N-LITVV-DRTRVTRLSSAGCLRFRPCCSRSS
hCoV-19/India/G SKRTLKSVWLSLGCMLSALTQY------N-LITVV-DRTRVTRLSSAGCLRFRPCCSRSS
hCoV-19/India/G SKRTLKSVWLSLGCMLSALTQY------N-LITVV-DRTRVTRLSSAGCLRFRPCCSRSS
hCoV-19/India/G SKRTLKSVWLSLGCMLSALTQY------N-LITVV-DRTRVTRLSSAGCLRFRPCCSRSS
hCoV-19/India/G SKRTLKSVWLSLGCMLSALTQY------N-LITVV-DRTRVTRLSSAGCLRFRPCCSRSS
hCoV-19/India/G SKRTLKSVWLSLGCMLSALTQY------N-LITVV-DRTRVTRLSSAGCLRFRPCCSRSS
hCoV-19/India/G SKRTLKSVWLSLGCMLSALTQY------N-LITVV-DRTRVTRLSSAGCLRFRPCCSRSS
hCoV-19/India/G SKRTLKSVWLSLGCMLSALTQY------N-LITVV-DRTRVTRLSSAGCLRFRPCCSRSS
hCoV-19/India/G SKRTLKSVWLSLGCMLSALTQY------N-LITVV-DRTRVTRLSSAGCLRFCPCCSRSS
hCoV-19/India/G SKRTLKSVWLSLGCMLSALTQY------N-LITVV-DRTRVTRLSSAGCLRFCPCCSRSS
hCoV-19/India/G SKRTLKSVWLSLGCMLSALTQY------N-LITVV-DRTRVTRLSSAGCLRFRPCCSRSS
hCoV-19/India/U SKRTLKSVWLSLGCMLSALTQY------N-LITVV-DRTRVTRLSSAGCLRFRPCCSRSS
hCoV-19/India/G SKRTLKSVWLSLGCMLSALTQY------N-LITVV-DRTRVTRLSSAGCLRFRPCCSRSS
hCoV-19/India/G SKRTLKSVWLSLGCMLSALTQY------N-LITVV-DRTRVTRLSSAGCLRFRPCCSRSS
hCoV-19/India/G SKRTLKSVWLSLGCMLSALTQY------N-LITVV-DRTRVTRLSSAGCLRFRPCCSRSS
hCoV-19/India/G SKRTLKSVWLSLGCMLSALTQY------N-LITVV-DRTRVTRLSSAGCLRFRPCCSRSS
hCoV-19/India/G SKRTLKSVWLSLGCMLSALTQY------N-LITVV-DRTRVTRLSSAGCLRFRPCCSRSS
hCoV-19/India/G SKRTLKSVWLSLGCMLSALTQY------N-LITVV-DRTRVTRLSSAGCLRFRPCCSRSS
hCoV-19/India/G SKRTLKSVWLSLGCMLSALTQY------N-LITVV-DRTRVTRLSSAGCLRFRPCCSRSS
hCoV-19/India/G SKRTLKSVWLSLGCMLSALTQY------N-LITVV-DRTRVTRLSSAGCLRFRPCCSRSS
hCoV-19/India/G SKRTLKSVWLSLGCMLSALTQY------N-LITVV-DRTRVTRLSSAGCLRFRPCCSRSS
hCoV-19/India/G SKRTLKSVWLSLGCMLSALTQY------N-LITVV-DRTRVTRLSSAGCLRFRPCCSRSS
hCoV-19/India/G SKRTLKSVWLSLGCMLSALTQY------N-LITVV-DRTRVTRLSSAGCLRFRPCCSLSS
hCoV-19/India/G SKRTLKSVWLSLGCMLSALTQY------N-LITVV-DRTRVTRLSSAGCLRFRPCCSRSS
hCoV-19/India/G SKRTLKSVWLSLGCMLSALTQY------N-LITVV-DRTRVTRLSSAGCLRFRPCCSRSS
hCoV-19/India/G SKRTLKSVWLSLGCMLSALTQY------N-LITVV-DRTRVTRLSSAGCLRFRPCCSRSS
hCoV-19/India/G SKRTLKSVWLSLGCMLSALTQY------N-LITVV-DRTRVTRLSSAGCLRFRPCCSRSS
hCoV-19/India/G SKRTLKSVWLSLGCMLSALTQY------N-LITVV-DRTRVTRLSSAGCLRFRPCCSRSS
hCoV-19/India/G SKRTLKSVWLSLGCMLSALTQY------N-LITVV-DRTRVTRLSSAGCLRFRPCCSRSS
hCoV-19/India/G SKRTLKSVWLSLGCMLSALTQY------N-LITVV-DRTRVTRLSSAGCLRFRPCCSRSS
hCoV-19/India/G SKRTLKSVWLSLGCMLSALTQY------N-LITVV-DRTRVTRLSSAGCLRFRPCCSRSS
hCoV-19/India/G SKRTLKSVWLSLGCMLSALTQY------N-LITVV-DRTRVTRLSSAGCLRFRPCCSRSS
hCoV-19/India/K SKRTLKSVWLSLGCMLSALTQY------N-LITVV-DRTRVTRLSSAGCLRFRPCCSRSS
hCoV-19/India/G SKRTLKSVWLSLGCMLSALTQY------N-LITVV-DRTRVTRLSSAGCLRFRPCCSRSS
hCoV-19/India/G SKRTLKSVWLSLGCMLSALTQY------N-LITVV-DRTRVTRLSSAGCLRFRPCCSRSS
hCoV-19/India/G SKRTLKSVWLSLGCMLSALTQY------N-LITVV-DRTRVTRLSSAGCLRFRPCCSRSS
hCoV-19/India/G SKRTLKSVWLSLGCMLSALTQY------N-LITVV-DRTRVTRLSSAGCLRFRPCCSRSS
hCoV-19/India/G SKRTLKSVWLSLGCMLSALTQY------N-LITVV-DRTRVTRLSSAGCLRFRPCCSRSS
hCoV-19/India/G SKRTLKSVWLSLGCMLSALTQY------N-LITVV-DRTRVTRLSSAGCLRFRPCCSRSS
hCoV-19/India/G SKRTLKSVWLSLGCMLSALTQY------N-LITVV-DRTRVTRLSSAGCLRFRPCCSRSS
hCoV-19/India/G SKRTLKSVWLSLGCMLSALTQY------N-LITVV-DRTRVTRLSSAGCLRFRPCCSRSS
hCoV-19/India/G SKRTLKSVWLSLGCMLSALTQY------N-LITVV-DRTRVTRLSSAGCLRFRPCCSRSS
hCoV-19/India/G SKRTLKSVWLSLGCMLSALTQY------N-LITVV-DRTRVTRLSSAGCLRFRPCCSRSS
hCoV-19/India/G SKRTLKSVWLSLGCMLSALMQY------N-LITVV-DRTRVTRLSSAGCLRFRPCCSRSS
hCoV-19/India/U SKRTLKSVWLSLGCMLSALTQY------N-LITVV-DRTRVTRLSSAGCLRFRPCCSRSS
hCoV-19/India/M SKRTLKSVWLSLGCMLSALTQY------N-LITVV-DRTRVTRLSSAGCLRFRPCCSRSS
hCoV-19/India/M SKRTLKSVWLSLGCMLSALTQY------N-LITVV-DRTRVTRLSSAGCLRFRPCCSRSS
hCoV-19/India/M SKRTLKSVWLSLGCMLSALTQY------N-LITVV-DRTRVTRLSSAGCLRFRPCCSRSS
hCoV-19/India/T SKRTLKSVWLSLGCMLSALTQY------N-LITVV-DRTRVTRLSSAGCLRFRPCCSRSS
hCoV-19/India/M SKRTLKSVWLSLGCMLSALTQY------N-LITVV-DRTRVTRLSSAGCLRFRPCCSRSS
hCoV-19/India/G SKRTLKSVWLSLGCMLSALTQY------N-LITVV-DRTRVTRLSSAGCLRFRPCCSRSS
hCoV-19/India/G SKRTLKSVWLSLGCMLSALTQY------N-LITVV-DRTRVTRLSSAGCLRFRPCCSRSS
hCoV-19/India/K SKRTLKSVWLSLGCMLSALTQY------N-LITVV-DRTRVTRLSSAGCLRFRPCCSRSS
hCoV-19/India/K SKRTLKSVWLSLGCMLSALTQY------N-LITVV-DRTRVTRLSSAGCLRFRPCCSRSS
hCoV-19/India/U SKRTLKSVWLSLGCMLSALTQY------N-LITVV-DRTRVTRLSSAGCLRFRPCCSRSS
hCoV-19/India/D SKRTLKSVWLSLGCMLSALTQY------N-LITVV-DRTRVTRLSSAGCLRFRPCCSRSS
hCoV-19/India/M SKRTLKSVWLSLGCMLSALTQY------N-LITVV-DRTRVTRLSSAGCLRFRPCCSRSS
hCoV-19/India/M SKRTLKSVWLSLGCMLSALTQY------N-LITVV-DRTRVTRLSSAGCLRFRPCCSRSS
hCoV-19/India/M SKRTLKSVWLSLGCMLSALTQY------N-LITVV-DRTRVTRLSSAGCLRFRPCCSRSS
hCoV-19/India/U SKRTLKSVWLSLGCMLSALTQY------N-LITVV-DRTRVTRLSSAGCLRFRPCCSRSS
hCoV-19/India/G SKRTLKSVWLSLGCMLSALTQY------N-LITVV-DRTRVTRLSSAGCLRFRPCCSRSS
hCoV-19/India/K SKRTLKSVWLSLGCMLSALTQY------N-LITVV-DRTRVTRLSSAGCLRFRPCCSRSS
hCoV-19/India/M --------------MLSALTQY------N-LITVV-DRTRVTRLSSAGCLRFRPCCSRSS
hCoV-19/India/M --------------MLSALTQY------N-LITVV-DRTRVTRLSSAGCLRFRPCCSRSS
hCoV-19/India/M --------------MLSALTQY------N-LITVV-DRTRVTRLSSAGCLRFRPCCSRSS
hCoV-19/India/M --------------MLSALTQY------N-LITVV-DRTRVTRLSSAGCLRFRPCCSRSS
hCoV-19/India/M --------------MLSALTQY------N-LITVV-DRTRVTRLSSAGCLRFRPCCSRSS
hCoV-19/India/D SKRT-KSVWLSLGCMLSALTQY------N-LITVV-DRTRVTRLSSAGCLRFRPCCSRSS
hCoV-19/India/D SKRTLKSVWLSLGCMLSALTQY------N-LITVV-DRTRVTRLSSAGCLRFRPCCSRSS
hCoV-19/India/B SKRTLKSVWLSLGCMLSALTQY------N-LITVV-DRTRVTRLSSAGCLRFRPCCSRSS
hCoV-19/India/B SKRTLKSVWLSLGCMLSALTQY------N-LITVV-DRTRVTRLSSAGCLRFRPCCSRSS
hCoV-19/India/M SKRTLKSVWLSLGCMLSALTQY------N-LITVV-DRTRVTRLSSAGCLRFRPCCSRSS
hCoV-19/India/M SKRTLKSVWLSLGCMLSALTQY------N-LITVV-DRTRVTRLSSAGCLRFRPCCSRSS
hCoV-19/India/H SKRTLKSVWLSLGCMLSALTQY------N-LITVV-DRTRVTRLSSAGCLRFRPCCSRSS
hCoV-19/India/H SKRTLKSVWLSLGCMLSALTQY------N-LITVV-DRTRVTRLSSAGCLRFRPCCSRSS
hCoV-19/India/H SKRTLKSVWLSLGCMLSALTQY------N-LITVV-DRTRVTRLSSAGCLRFRPCCSRSS
hCoV-19/India/D SKRTLKSVWLSLGCMLSALTQY------N-LITVV-DRTRVTRLSSAGCLRFRPCCSRSS
hCoV-19/India/D SKRTLKSVWLSLGCMLSALTQY------N-LITVV-DRTRVTRLSSAGCLRFRPCCSRSS
hCoV-19/India/D SKRTLKSVWLSLGCMLSALTQY------N-LITVV-DRTRVTRLSSAGCLRFRPCCSRSS
hCoV-19/India/D SKRTLKSVWLSLGCMLSALTQY------N-LITVV-DRTRVTRLSSAGCLRFRPCCSRSS
hCoV-19/India/D SKRTLKSVWLSLGCMLSALTQY------N-LITVV-DRTRVTRLSSAGCLRFRPCCSRSS
hCoV-19/India/K SKRTLKSVWLSLGCMLSALTQY------N-LITVV-DRTRVTRLSSAGCLRFRPCCSRSS
hCoV-19/India/M SKRTLKSVWLSLGCMLSALTQY------N-LITVV-DRTRVTRLSSAGCLRFRPCCSRSS
hCoV-19/India/G SKRTLKSVWLSLGCMLSALTQY------N-LITVV-DRTRVTRLSSAGCLRFRPCCSRSS
hCoV-19/India/D SKRTLKSVWLSLGCMLSALTQY------N-LITVV-DRTRVTRLSSAGCLRFRPCCSRSS
hCoV-19/India/D SKRTLKSVWLSLGCMLSALTQY------N-LITVV-DRTRVTRLSSAGCLRFRPCCSRSS
hCoV-19/India/D SKRTLKSVWLSLGCMLSALTQY------N-LITVV-DRTRVTRLSSAGCLRFRPCCSRSS
hCoV-19/India/D SKRTLKSVWLSLGCMLSALTQY------N-LITVV-DRTRVTRLSSAGCLRFRPCCSRSS
hCoV-19/India/K SKRTLKSVWLSLGCMLSALTQY------N-LITVV-DRTRVTRLSSAGCLRFRPCCSRSS
hCoV-19/India/M SKRTLKSVWLSLGCMLSALTQY------N-LITVV-DRTRVTRLSSAGCLRFRPCCSRSS
hCoV-19/India/D SKRTLKSVWLSLGCMLSALTQY------N-LITVV-DRTRVTRLSSAGCLRFRPCCSRSS
hCoV-19/India/D SKRTLKSVWLSLGCMLSALTQY------N-LITVV-DRTRVTRLSSAGCLRFRPCCSRSS
hCoV-19/India/M SKRTLKSVWLSLGCMLSALTQY------N-LITVV-DRTRVTRLSSAGCLRFRPCCSRSS
hCoV-19/India/M SKRTLKSVWLSLGCMLSALTQY------N-LITVV-DRTRVTRLSSAGCLRFRPCCSRSS
hCoV-19/India/T SKRTLKSVWLSLGCMLSALTQY------N-LITVV-DRTRVTRLSSAGCLRFRPCCSRSS
hCoV-19/India/T SKRTLKSVWLSLGCMLSALTQY------N-LITVV-DRTRVTRLSSAGCLRFRPCCSRSS
hCoV-19/India/H SKRTLKSVWLSLGCMLSALTQY------N-LITVV-DRTRVTRLSSAGCLRFRPCCSRSS
hCoV-19/India/M SKRTLKSVWLSLGCMLSALTQY------N-LITVV-DRTRVTRLSSAGCLRFRPCCSRSS
hCoV-19/India/U SKRTLKSVWLSLGCMLSALTQY------N-LITVV-DRTRVTRLSSAGCLRFRPCCSRSS
hCoV-19/India/H SKRTLKSVWLSLGCMLSALTQY------N-LITVV-DRTRVTRLSSAGCLRFRPCCSRSS
hCoV-19/India/M --------------MLSALTQY------N-LITVV-DRTRVTRLSSAGCLRFRPCCSRSS
hCoV-19/India/D SKRTLKSVWLSLGCMLSALTQY------N-LITVV-DRTRVTRLSSAGCLRFRPCCSRSS
hCoV-19/India/D SKRTLKSVWLSLGCMLSALTQY------N-LITVV-DRTRVTRLSSAGCLRFRPCCSRSS
hCoV-19/India/D SKRTLKSVWLSLGCMLSALTQY------N-LITVV-DRTRVTRLSSAGCLRFRPCCSRSS
hCoV-19/India/D SKRTLKSVWLSLGCMLSALTQY------N-LITVV-DRTRVTRLSSAGCLRFRPCCSRSS
hCoV-19/India/D SKRTLKSVWLSLGCMLSALTQY------N-LITVV-DRTRVTRL-SAGCLRFRPCCSRSS
hCoV-19/India/M SKRTLKSVWLSLGCMLSALTQY------N-LITVV-DRTRVTRLSSAGCLRFRPCCSRSS
hCoV-19/India/D SKRTLKSVWLSLGCMLSALTQY------N-LITVV-DRTRVTRLSSAGCLRFRPCCSRSS
hCoV-19/India/D SKRTLKSVWLSLGCMLSALTQY------N-LITVV-DRTRVTRLSSAGCLRFRPCCSRSS
hCoV-19/India/D SKRTLKSVWLSLGCMLSALTQY------N-LITVV-DRTRVTRLSSAGCLRFRPCCSRSS
hCoV-19/India/D SKRTLKSVWLSLGCMLSALTQY------N-LITVV-DRTRVTRLSSAGCLRFRPCCSRSS
hCoV-19/India/M SKRTLKSVWLSLGCMLSALTQY------N-LITVV-DRTRVTRLSSAGCLRFRPCCSRSS
hCoV-19/India/D SKRTLKSVWLSLGCMLSALTQY------N-LITVV-DRTRVTRLSSAGCLRFRPCCSRSS
hCoV-19/India/M SKRTLKSVWLSLGCMLSALTQY------N-LITVV-DRTRVTRLSSAGCLRFRPCCSRSS
hCoV-19/India/T SKRTLKSVWLSLGCMLSALTQY------N-LITVV-DRTRVTRLSSAGCLRFRPCCSRSS
hCoV-19/India/M SKRTLKSVWLSLGCMLSALTQY------N-LITVV-DRTRVTRLSSAGCLRFRPCCSRSS
hCoV-19/India/M SKRTLKSVWLSLGCMLSALTQY------N-LITVV-DRTRVTRLSSAGCLRFRPCCSRSS
hCoV-19/India/U SKRTLKSVWLSLGCMLSALTQY------N-LITVV-DRTRVTRLSSAGCLRFRPCCSRSS
hCoV-19/India/T SKRTLKSVWLSLGCMLSALTQY------N-LITVV-DRTRVTRLSSAGCLRFRPCCSRSS
hCoV-19/India/D SKRTLKSVWLSLGCMLSALTQY------N-LITVV-DRTRVTRLSSAGCLRFRPCCSRSS
hCoV-19/India/M SKRTLKSVWLSLGCMLSALTQY------N-LITVV-DRTRVTRLSSAGCLRFRPCCSRSS
hCoV-19/India/U SKRTLKSVWLSLGCMLSALTQY------N-LITVV-DRTRVTRLSSAGCLRFRPCCSRSS
hCoV-19/India/U SKRTLKSVWLSLGCMLSALTQY------N-LITVV-DRTRVTRLSSAGCLRFRPCCSRSS
hCoV-19/India/U SKRTLKSVWLSLGCMLSALTQY------N-LITVV-DRTRVTRLSSAGCLRFRPCCSRSS
hCoV-19/India/T SKRTLKSVWLSLGCMLSALTQY------N-LITVV-DRTRVTRLSSAGCLRFRPCCSRSS
hCoV-19/India/D S--TLKSVWLSLGCMLSALTQY------N-LITVV-DRTRVTRLSSAGCLRFRPCCSRSS
hCoV-19/India/K SKRTLKSVWLSLGCMLSALTQY------N-LITVV-DRTRVTRLSSAGCLRFRPCCSRSS
hCoV-19/India/G SKRTLKSVWLSLGCMLSALTQY------N-LITVV-DRTRVTRLSSAGCLRFRPCCSRSS
hCoV-19/India/G SKRTLKSVWLSLGCMLSALTQY------N-LITVV-DRTRVTRLSSAGCLRFRPCCSRSS
hCoV-19/India/G SKRTLKSVWLSLGCMLSALTQY------N-LITVV-DRTRVTRLSSAGCLRFRPCCSRSS
hCoV-19/India/G SKRTLKSVWLSLGCMLSALTQY------N-LITVV-DRTRVTRLSSAGCLRFRPCCSRSS
hCoV-19/India/G SKRTLKSVWLSLGCMLSALTQY------N-LITVV-DRTRVTRLSSAGCLRFRPCCSRSS
hCoV-19/India/G SKRTLKSVWLSLGCMLSALTQY------N-LITVV-DRTRVTRLSSAGCLRFRPCCSRSS
hCoV-19/India/K SKRTLKSVWLSLGCMLSALTQY------N-LITVV-DRTRVTRLSSAGCLRFRPCCSRSS
                                                           *  .             

hCoV-19/India/U ------------------------THA-----------VLITNY----------CRQDTS
hCoV-19/India/U ------------------------THA-----------VLITNY----------CRQDTS
hCoV-19/India/U ------------------------THA-----------VLITNY----------CRQDTS
hCoV-19/India/U ------------------------THA-----------VLITNY----------CRQDTS
hCoV-19/India/L ------------------------THA-----------VLITNY----------CRQDTS
hCoV-19/India/U ------------------------THA-----------VLITNY----------CRQDTS
hCoV-19/India/U ------------------------THA-----------VLITNY----------CRQDTS
hCoV-19/India/L ------------------------THA-----------VLITNY----------CRQDTS
hCoV-19/India/K ------------------------THA-----------VLITNY----------CRQDTS
hCoV-19/India/K ------------------------THA-----------VLITNY----------CRQDTS
hCoV-19/India/K ------------------------THA-----------VLITNY----------CRQDTS
hCoV-19/India/G ------------------------THA-----------VLITNY----------CRQDTS
hCoV-19/India/G ------------------------THA-----------VLITNY----------CRQDTS
hCoV-19/India/G ------------------------THA-----------VLITNY----------CRQDTS
hCoV-19/India/K ------------------------THA-----------VLITNY----------CRQDTS
hCoV-19/India/K ------------------------THA-----------VLITNY----------CRQDTS
hCoV-19/India/L ------------------------THA-----------VLITNY----------CRQDTS
hCoV-19/India/L ------------------------THA-----------VLITNY----------CRQDTS
hCoV-19/India/O ------------------------THA-----------VLITNY----------CRQDTS
hCoV-19/India/O ------------------------THA-----------VLITNY----------CRQDTS
hCoV-19/India/O ------------------------THA-----------VLITNY----------CRQDTS
hCoV-19/India/O ------------------------THA-----------VLITNY----------CRQDTS
hCoV-19/India/O ------------------------THA-----------VLITNY----------CRQDTS
hCoV-19/India/O ------------------------THA-----------VLITNY----------CRQDTS
hCoV-19/India/O ------------------------THA-----------VLITNY----------CRQDTS
hCoV-19/India/O ------------------------THA-----------VLITNY----------CRQDTS
hCoV-19/India/O ------------------------THA-----------VLITNY----------CRQDTS
hCoV-19/India/O ------------------------THA-----------VLITNY----------CRQDTS
hCoV-19/India/W ------------------------THA-----------VLITNY----------CRQDTS
hCoV-19/India/O ------------------------THA-----------VLITNY----------CRQDTS
hCoV-19/India/O ------------------------THA-----------VLITNY----------CRQDTS
hCoV-19/India/U ------------------------THA-----------VLITNY----------CRQDTS
hCoV-19/India/T ------------------------THA-----------VLITNY----------CRQDTS
hCoV-19/India/T ------------------------THA-----------VLITNY----------CRQDTS
hCoV-19/India/K ------------------------THA-----------VLITNY----------CRQDTS
hCoV-19/India/T ------------------------THA-----------VLITNY----------CRQDTS
hCoV-19/India/T ------------------------THA-----------VLITNY----------CRQDTS
hCoV-19/India/T ------------------------THA-----------VLITNY----------CRQDTS
hCoV-19/India/W ------------------------THA-----------VLITNY----------CRQDTS
hCoV-19/India/T ------------------------THA-----------VLITNY----------CRQDTS
hCoV-19/India/T ------------------------THA-----------VLITNY----------CRQDTS
hCoV-19/India/T ------------------------THA-----------VLITNY----------CRQDTS
hCoV-19/India/U ------------------------THA-----------VLITNY----------CRQDTS
hCoV-19/India/T ------------------------THA-----------VLITNY----------CRQDTS
hCoV-19/India/T ------------------------THA-----------VLITNY----------CRQDTS
hCoV-19/India/M ------------------------THA-----------VLITNY----------CRQDTS
hCoV-19/India/T ------------------------THA-----------VLITNY----------CRQDTS
hCoV-19/India/T ------------------------THA-----------VLITNY----------CRQDTS
hCoV-19/India/T ------------------------THA-----------VLITNY----------CRQDTS
hCoV-19/India/T ------------------------THA-----------VLITNY----------CRQDTS
hCoV-19/India/K ------------------------THA-----------VLITNY----------CRQDTS
hCoV-19/India/T ------------------------THA-----------VLITNY----------CRQDTS
hCoV-19/India/T ------------------------THA-----------VLITNY----------CRQDTS
hCoV-19/India/T ------------------------THA-----------VLITNY----------CRQDTS
hCoV-19/India/T ------------------------THA-----------VLITNY----------CRQDTS
hCoV-19/India/T ------------------------THA-----------VLITNY----------CRQDTS
hCoV-19/India/T ------------------------THA-----------VLITNY----------CRQDTS
hCoV-19/India/K ------------------------THA-----------VLITNY----------CRQDTS
hCoV-19/India/M ------------------------THA-----------VLITNY----------CRQDTS
hCoV-19/India/T ------------------------THA-----------VLITNY----------CRQDTS
hCoV-19/India/T ------------------------THA-----------VLITNY----------CRQDTS
hCoV-19/India/T ------------------------THA-----------VLITNY----------CRQDTS
hCoV-19/India/O ------------------------THA-----------VLITNY----------CRQDTS
hCoV-19/India/O ------------------------THA-----------VLITNY----------CRQDTS
hCoV-19/India/O ------------------------THA-----------VLITNY----------CRQDTS
hCoV-19/India/G ------------------------THA-----------VLITNY----------CRQDTS
hCoV-19/India/R ------------------------THA-----------VLITNY----------CRQDTS
hCoV-19/India/O ------------------------THA-----------VLITNY----------CRQDTS
hCoV-19/India/G ------------------------THA-----------VLITNY----------CRQDTS
hCoV-19/India/T ------------------------THA-----------VLITNY----------CRQDTS
hCoV-19/India/K ------------------------THA-----------VLITNY----------CRQDTS
hCoV-19/India/U ------------------------THA-----------VLITNY----------CRQDTS
hCoV-19/India/T ------------------------THA-----------VLITNY----------CRQDTS
hCoV-19/India/W ------------------------THA-----------VLITNY----------CRQDTS
hCoV-19/India/T ------------------------THA-----------VLITNY----------CRQDTS
hCoV-19/India/T ------------------------THA-----------VLITNY----------CRQDTS
hCoV-19/India/H ------------------------THA-----------VLITNY----------CRQDTS
hCoV-19/India/T ------------------------THA-----------VLITNY----------CRQDTS
hCoV-19/India/T ------------------------THA-----------VLITNY----------CRQDTS
hCoV-19/India/K ------------------------THA-----------VLITNY----------CRQDTS
hCoV-19/India/K ------------------------THA-----------VLITNY----------CRQDTS
hCoV-19/India/K ------------------------THA-----------VLITNY----------CRQDTS
hCoV-19/India/H ------------------------THA-----------VLITNY----------CRQDTS
hCoV-19/India/K ------------------------THA-----------VLITNY----------CRQDTS
hCoV-19/India/K ------------------------THA-----------VLITNY----------CRQDTS
hCoV-19/India/R ------------------------THA-----------VLITNY----------CRQDTS
hCoV-19/India/O ------------------------THA-----------VLITNY----------CRQDTS
hCoV-19/India/O ------------------------THA-----------VLITNY----------CRQDTS
hCoV-19/India/O ------------------------THA-----------VLITNY----------CRQDTS
hCoV-19/India/O ------------------------THA-----------VLITNY----------CRQDTS
hCoV-19/India/O ------------------------THA-----------VLITNY----------CRQDTS
hCoV-19/India/O ------------------------THA-----------VLITNY----------CRQDTS
hCoV-19/India/W ------------------------THA-----------VLITNY----------CRQDTS
hCoV-19/India/O ------------------------THA-----------VLITNY----------CRQDTS
hCoV-19/India/T ------------------------THA-----------VLITNY----------CRQDTS
hCoV-19/India/G ------------------------THA-----------VLITNY----------CRQDTS
hCoV-19/India/G ------------------------THA-----------VLITNY----------CRQDTS
hCoV-19/India/O ------------------------THA-----------VLITNY----------CRQDTS
hCoV-19/India/O ------------------------THA-----------VLITNY----------CRQDTS
hCoV-19/India/O ------------------------THA-----------VLITNY----------CRQDTS
hCoV-19/India/T ------------------------THA-----------VLITNY----------CRQDTS
hCoV-19/India/U ------------------------THA-----------VLITNY----------CRQDTS
hCoV-19/India/T ------------------------THA-----------VLITNY----------CRQDTS
hCoV-19/India/T ------------------------THA-----------VLITNY----------CRQDTS
hCoV-19/India/K ------------------------THA-----------VLITNY----------CRQDTS
hCoV-19/India/U ------------------------TH------------VLITNY----------CRQDTS
hCoV-19/India/T ------------------------THA-----------VLITNY----------CRQDTS
hCoV-19/India/U ------------------------THA-----------VLITNY----------CRQDTS
hCoV-19/India/T ------------------------THA-----------VLITNY----------CRQDTS
hCoV-19/India/K ------------------------THA-----------VLITNY----------CRQDTS
hCoV-19/India/R ------------------------THA-----------VLITNY----------CRQDTS
hCoV-19/India/M ------------------------THA-----------VLITNY----------CRQDTS
hCoV-19/India/K ------------------------THA-----------VLITNY----------CRQDTS
hCoV-19/India/U ------------------------THA-----------VLITNY----------CRQDTS
hCoV-19/India/O ------------------------THA-----------VLITNY----------CRQDTS
hCoV-19/India/D ------------------------THA-----------VLITNY----------CRQDTS
hCoV-19/India/W ------------------------THA-----------VLITNY----------CRQDTS
hCoV-19/India/A ------------------------THA-----------VLITNY----------CRQDTS
hCoV-19/India/K ------------------------THA-----------VLITNY----------CRQDTS
hCoV-19/India/K ------------------------THA-----------VLITNY----------CRQDTS
hCoV-19/India/K ------------------------THA-----------VLITNY----------CRQDTS
hCoV-19/India/K ------------------------THA-----------VLITNY----------CRQDTS
hCoV-19/India/K ------------------------THA-----------VLITNY----------CRQDTS
hCoV-19/India/D ------------------------THA-----------VLITNY----------CRQDTS
hCoV-19/India/B ------------------------THA-----------VLITNY----------CRQDTS
hCoV-19/India/D ------------------------THA-----------VLITNY----------CRQDTS
hCoV-19/India/T ------------------------THA-----------VLITNY----------CRQDTS
hCoV-19/India/M ------------------------THA-----------VLITNY----------CRQDTS
hCoV-19/India/M ------------------------THA-----------VLITNY----------CRQDTS
hCoV-19/India/O ------------------------THA-----------VLITNY----------CRQDTS
hCoV-19/India/O ------------------------THA-----------VLITNY----------CRQDTS
hCoV-19/India/K ------------------------THA-----------VLITNY----------CRQDTS
hCoV-19/India/W ------------------------THA-----------VLITNY----------CRQDTS
hCoV-19/India/O ------------------------THA-----------VLITNY----------CRQDTS
hCoV-19/India/W ------------------------THA-----------VLITNY----------CRQDTS
hCoV-19/India/W ------------------------THA-----------VLITNY----------CRQDTS
hCoV-19/India/W ------------------------THA-----------VLITNY----------CRQDTS
hCoV-19/India/W ------------------------THA-----------VLITNY----------CRQDTS
hCoV-19/India/M ------------------------THA-----------VLITNY----------CRQDTS
hCoV-19/India/O ------------------------THA-----------VLITNY----------CRQDTS
hCoV-19/India/O ------------------------THA-----------VLITNY----------CRQDTS
hCoV-19/India/O ------------------------THA-----------VLITNY----------CRQDTS
hCoV-19/India/O ------------------------THA-----------VLITNY----------CRQDTS
hCoV-19/India/O ------------------------THA-----------VLITNY----------CRQDTS
hCoV-19/India/O ------------------------THA-----------VLITNY----------CRQDTS
hCoV-19/India/O ------------------------THA-----------VLITNY----------CRQDTS
hCoV-19/India/G ------------------------THA-----------VLITNY----------CRQDTS
hCoV-19/India/O ------------------------THA-----------VLITNY----------CRQDTS
hCoV-19/India/O ------------------------THA-----------VLITNY----------CRQDTS
hCoV-19/India/W ------------------------THA-----------VLITNY----------CRQDTS
hCoV-19/India/G ------------------------THA-----------VLITNY----------CRQDTS
hCoV-19/India/O ------------------------THA-----------VLITNY----------CRQDTS
hCoV-19/India/G ------------------------THA-----------VLITNY----------CRQDTS
hCoV-19/India/O ------------------------THA-----------VLITNY----------CRQDTS
hCoV-19/India/W ------------------------THA-----------VLITNY----------CRQDTS
hCoV-19/India/W ------------------------THA-----------VLITNY----------CRQDTS
hCoV-19/India/W ------------------------THA-----------VLITNY----------CRQDTS
hCoV-19/India/O ------------------------THA-----------VLITNY----------CRQDTS
hCoV-19/India/O ------------------------THA-----------VLITNY----------CRQDTS
hCoV-19/India/G ------------------------THA-----------VLITNY----------CRQDTS
hCoV-19/India/T ------------------------THA-----------VLITNY----------CRQDTS
hCoV-19/India/O ------------------------THA-----------VLITNY----------CRQDTS
hCoV-19/India/O ------------------------THA-----------VLITNY----------CRQDTS
hCoV-19/India/W ------------------------THA-----------VLITNY----------CRQDTS
hCoV-19/India/W ------------------------THA-----------VLITNY----------CRQDTS
hCoV-19/India/K ------------------------THA-----------VLITNY----------CRQDTS
hCoV-19/India/G ------------------------THA-----------VLITNY----------CRQDTS
hCoV-19/India/U ------------------------THA-----------VLITNY----------CRQDTS
hCoV-19/India/U ------------------------THA-----------VLITNY----------CRQDTS
hCoV-19/India/U ------------------------THA-----------VLITNY----------CRQDTS
hCoV-19/India/U ------------------------THA-----------VLITNY----------CRQDTS
hCoV-19/India/W ------------------------THA-----------VLITNY----------CRQDTS
hCoV-19/India/W ------------------------THA-----------VLITNY----------CRQDTS
hCoV-19/India/G ------------------------THA-----------VLITNY----------CRQDTS
hCoV-19/India/O ------------------------THA-----------VLITNY----------CRQDTS
hCoV-19/India/O ------------------------THA-----------VLITNY----------CRQDTS
hCoV-19/India/G ------------------------THA-----------VLITNY----------CRQDTS
hCoV-19/India/O ------------------------THA-----------VLITNY----------CRQDTS
hCoV-19/India/O ------------------------THA-----------VLITNY----------CRQDTS
hCoV-19/India/T ------------------------THA-----------VLITNY----------CRQDTS
hCoV-19/India/G ------------------------THA-----------VLITNY----------CRQDTS
hCoV-19/India/M ------------------------THA-----------VLITNY----------CRQDTS
hCoV-19/India/O ------------------------THA-----------VLITNY----------CRQDTS
hCoV-19/India/O ------------------------THA-----------VLITNY----------CRQDTS
hCoV-19/India/W ------------------------THA-----------VLITNY----------CRQDTS
hCoV-19/India/O ------------------------THA-----------VLITNY----------CRQDTS
hCoV-19/India/G ------------------------THA-----------VLITNY----------CRQDTS
hCoV-19/India/T ------------------------THA-----------VLITNY----------CRQDTS
hCoV-19/India/W ------------------------THA-----------VLITNY----------CRQDTS
hCoV-19/India/G ------------------------THA-----------VLITNY----------CRQDTS
hCoV-19/India/G ------------------------THA-----------VLITNY----------CRQDTS
hCoV-19/India/G ------------------------THA-----------VLITNY----------CRQDTS
hCoV-19/India/W ------------------------THA-----------VLITNY----------CRQDTS
hCoV-19/India/W ------------------------THA-----------VLITNY----------CRQDTS
hCoV-19/India/W ------------------------THA-----------VLITNY----------CRQDTS
hCoV-19/India/G ------------------------THA-----------VLITNY----------CRQDTS
hCoV-19/India/G ------------------------THA-----------VLITNY----------CRQDTS
hCoV-19/India/W ------------------------THA-----------VLITNY----------CRQDTS
hCoV-19/India/W ------------------------THA-----------VLITNY----------CRQDTS
hCoV-19/India/M ------------------------THA-----------VLITNY----------CRQDTS
hCoV-19/India/G ------------------------THA-----------VLITNY----------CRQDTS
hCoV-19/India/G ------------------------THA-----------VLITNY----------CRQDTS
hCoV-19/India/G ------------------------THA-----------VLITNY----------CRQDTS
hCoV-19/India/M ------------------------THA-----------VLITNY----------CRQDTS
hCoV-19/India/G ------------------------THA-----------VLITNY----------CRQDTS
hCoV-19/India/W ------------------------THA-----------VLITNY----------CRQDTS
hCoV-19/India/U ------------------------THA-----------VLITNY----------CRQDTS
hCoV-19/India/G ------------------------THA-----------VLITNY----------CRQDTS
hCoV-19/India/G ------------------------THA-----------VLITNY----------CRQDTS
hCoV-19/India/G ------------------------THA-----------VLITNY----------CRQDTS
hCoV-19/India/G ------------------------THA-----------VLITNY----------CRQDTS
hCoV-19/India/G ------------------------THA-----------VLITNY----------CRQDTS
hCoV-19/India/G ------------------------THA-----------VLITNY----------CRQDTS
hCoV-19/India/T ------------------------THA-----------VLITNY----------CRQDTS
hCoV-19/India/U ------------------------THA-----------VLITNY----------CRQDTS
hCoV-19/India/U ------------------------THA-----------VLITNY----------CRQDTS
hCoV-19/India/G ------------------------THA-----------VLITNY----------CRQDTS
hCoV-19/India/G ------------------------THA-----------VLITNY----------CRQDTS
hCoV-19/India/O ------------------------THA-----------VLITNY----------CRQDTS
hCoV-19/India/M ------------------------THA-----------VLITNY----------CRQDTS
hCoV-19/India/O ------------------------THA-----------VLITNY----------CRQDTS
hCoV-19/India/M ------------------------THA-----------VLITNY----------CRQDTS
hCoV-19/India/M ------------------------THA-----------VLITNY----------CRQDTS
hCoV-19/India/O ------------------------THA-----------VLITNY----------CRQDTS
hCoV-19/India/M ------------------------THA-----------VLITNY----------CRQDTS
hCoV-19/India/M ------------------------THA-----------VLITNY----------CRQDTS
hCoV-19/India/M ------------------------THA-----------VLITNY----------CRQDTS
hCoV-19/India/M ------------------------THA-----------VLITNY----------CRQDTS
hCoV-19/India/K ------------------------THA-----------VLITNY----------CRQDTS
hCoV-19/India/K ------------------------THA-----------VLITNY----------CRQDTS
hCoV-19/India/K ------------------------THA-----------VLITNY----------CRQDTS
hCoV-19/India/T ------------------------THA-----------VLITNY----------CRQDTS
hCoV-19/India/M ------------------------THA-----------VLITNY----------CRQDTS
hCoV-19/India/G ------------------------THA-----------VLITNY----------CRQDTS
hCoV-19/India/U ------------------------THA-----------VLITNY----------CRQDTS
hCoV-19/India/G ------------------------THA-----------VLITNY----------CRQDTS
hCoV-19/India/G ------------------------THA-----------VLITNY----------CRQDTS
hCoV-19/India/M ------------------------THA-----------VLITNY----------CRQDTS
hCoV-19/India/W ------------------------THA-----------VLITNY----------CRQDTS
hCoV-19/India/W ------------------------THA-----------VLITNY----------CRQDTS
hCoV-19/India/W ------------------------THA-----------VLITNY----------CRQDTS
hCoV-19/India/W ------------------------THA-----------VLITNY----------CRQDTS
hCoV-19/India/U ------------------------THA-----------VLITNY----------CRQDTS
hCoV-19/India/M ------------------------THA-----------VLITNY----------CRQDTS
hCoV-19/India/W ------------------------THA-----------VLITNY----------CRQDTS
hCoV-19/India/G ------------------------THA-----------VLITNY----------CRQDTS
hCoV-19/India/G ------------------------TYA-----------VLITNY----------CRQDTS
hCoV-19/India/U ------------------------THA-----------VLITNY----------CRQDTS
hCoV-19/India/K ------------------------THA-----------VLITNY----------CRQDTS
hCoV-19/India/W ------------------------THA-----------VLITNY----------CRQDTS
hCoV-19/India/W ------------------------THA-----------VLITNY----------CRQDTS
hCoV-19/India/W ------------------------THA-----------VLITNY----------CRQDTS
hCoV-19/India/O ------------------------THA-----------VLITNY----------CRQDTS
hCoV-19/India/O ------------------------THA-----------VLITNY----------CRQDTS
hCoV-19/India/O ------------------------THA-----------VLITNY----------CRQDTS
hCoV-19/India/W ------------------------THA-----------VLITNY----------CRQDTS
hCoV-19/India/W ------------------------THA-----------VLITNY----------CRQDTS
hCoV-19/India/O ------------------------THA-----------VLITNY----------CRQDTS
hCoV-19/India/O ------------------------THA-----------VLITNY----------CRQDTS
hCoV-19/India/K ------------------------THA-----------VLITNY----------CRQDTS
hCoV-19/India/O ------------------------THA-----------VLITNY----------CRQDTS
hCoV-19/India/O ------------------------THA-----------VLITNY----------CRQDTS
hCoV-19/India/G ------------------------THA-----------VLITNY----------CRQDTS
hCoV-19/India/G ------------------------THA-----------VLITNY----------CRQDTS
hCoV-19/India/G ------------------------THA-----------VLITNY----------CRQDTS
hCoV-19/India/G ------------------------THA-----------VLITNY----------CRQDTS
hCoV-19/India/G ------------------------THA-----------VLITNY----------CRQDTS
hCoV-19/India/G ------------------------THA-----------VLITNY----------CRQDTS
hCoV-19/India/W ------------------------THA-----------VLITNY----------CRQDTS
hCoV-19/India/W ------------------------THA-----------VLITNY----------CRQDTS
hCoV-19/India/W ------------------------THA-----------VLITNY----------CRQDTS
hCoV-19/India/O ------------------------THA-----------VLITNY----------CRQDTS
hCoV-19/India/M ------------------------THA-----------VLITNY----------CRQDTS
hCoV-19/India/G ------------------------THA-----------VLITNY----------CRQDTS
hCoV-19/India/G ------------------------THA-----------VLITNY----------CRQDTS
hCoV-19/India/U ------------------------THA-----------VLITNY----------CRQDTS
hCoV-19/India/W ------------------------THA-----------VLITNY----------CRQDTS
hCoV-19/India/W ------------------------THA-----------VLITNY----------CRQDTS
hCoV-19/India/G ------------------------THA-----------VLITNY----------CRQDTS
hCoV-19/India/G ------------------------THA-----------VLITNY----------CRQDTS
hCoV-19/India/W ------------------------THA-----------VLITNY----------CRQDTS
hCoV-19/India/W ------------------------THA-----------VLITNY----------CRQDTS
hCoV-19/India/W ------------------------THA-----------VLITNY----------CRQDTS
hCoV-19/India/W ------------------------THA-----------VLITNY----------CRQDTS
hCoV-19/India/W ------------------------THA-----------VLITNY----------CRQDTS
hCoV-19/India/W ------------------------THA-----------VLITNY----------CRQDTS
hCoV-19/India/W ------------------------THA-----------VLITNY----------CRQDTS
hCoV-19/India/W ------------------------THA-----------VLITNY----------CRQDTS
hCoV-19/India/W ------------------------THA-----------VLITNY----------CRQDTS
hCoV-19/India/T ------------------------THA-----------VLITNY----------CRQDTS
hCoV-19/India/O ------------------------THA-----------VLITNY----------CRQDTS
hCoV-19/India/O ------------------------THA-----------VLITNY----------CRQDTS
hCoV-19/India/O ------------------------THA-----------VLITNY----------CRQDTS
hCoV-19/India/T ------------------------THA-----------VLITNY----------CRQDTS
hCoV-19/India/T ------------------------THA-----------VLITNY----------CRQDTS
hCoV-19/India/T ------------------------THA-----------VLITNY----------CRQDTS
hCoV-19/India/T ------------------------THT-----------VLITNY----------CRQDTS
hCoV-19/India/T ------------------------THA-----------VLITNY----------CRQDTS
hCoV-19/India/T ------------------------THA-----------VLITNY----------CRQDTS
hCoV-19/India/T ------------------------THA-----------VLITNY----------CRQDTS
hCoV-19/India/T ------------------------THA-----------VLITNY----------CRQDTS
hCoV-19/India/T ------------------------THA-----------VLITNY----------CRQDTS
hCoV-19/India/T ------------------------THA-----------VLITNY----------CRQDTS
hCoV-19/India/U ------------------------THT-----------VLITNY----------CRQDTS
hCoV-19/India/W ------------------------THA-----------VLITNY----------CRQDTS
hCoV-19/India/O ------------------------THA-----------VLITNY----------CRQDTS
hCoV-19/India/K ------------------------THA-----------VLITNY----------CRQDTS
hCoV-19/India/M ------------------------THA-----------VLITNY----------CRQDTS
hCoV-19/India/M ------------------------THA-----------VLITNY----------CRQDTS
hCoV-19/India/T ------------------------THA-----------VLITNY----------CRQDTS
hCoV-19/India/T ------------------------THA-----------VLITNY----------CRQDTS
hCoV-19/India/M ------------------------THA-----------VLITNY----------CRQDTS
hCoV-19/India/M ------------------------THA-----------VLITNY----------CRQDTS
hCoV-19/India/M ------------------------THA-----------VLITNY----------CRQDTS
hCoV-19/India/M ------------------------THA-----------VLITNY----------CRQDTS
hCoV-19/India/M ------------------------THA-----------VLITNY----------CRQDTS
hCoV-19/India/M ------------------------THA-----------VLITNY----------CRQDTS
hCoV-19/India/T ------------------------THA-----------VLITNY----------CRQDTS
hCoV-19/India/T ------------------------THA-----------VLITNY----------CRQDTS
hCoV-19/India/T ------------------------THA-----------VLITNY----------CRQDTS
hCoV-19/India/T ------------------------THA-----------VLITNY----------CRQDTS
hCoV-19/India/U ------------------------THA-----------VLITNY----------CRQDTS
hCoV-19/India/U ------------------------THA-----------VLITNY----------CRQDTS
hCoV-19/India/U ------------------------THA-----------VLITNY----------CRQDTS
hCoV-19/India/O ------------------------THA-----------VLITNY----------CRQDTS
hCoV-19/India/M ------------------------THA-----------VLITNY----------CRQDTS
hCoV-19/India/M ------------------------THA-----------VLITNY----------CRQDTS
hCoV-19/India/U ------------------------THA-----------VLITNY----------CRQDTS
hCoV-19/India/U ------------------------THA-----------VLITNY----------CRQDTS
hCoV-19/India/U ------------------------THA-----------VLITNY----------CRQDTS
hCoV-19/India/M ------------------------THA-----------VLITNY----------CRQDTS
hCoV-19/India/W ------------------------THA-----------VLITNY----------CRQDTS
hCoV-19/India/W ------------------------THA-----------VLITNY----------CRQDTS
hCoV-19/India/T ------------------------THA-----------VLITNY----------CRQDTS
hCoV-19/India/T ------------------------THA-----------VLITNY----------CRQDTS
hCoV-19/India/T ------------------------THA-----------VLITNY----------CRQDTS
hCoV-19/India/T ------------------------THA-----------VLITNY----------CRQDTS
hCoV-19/India/T ------------------------THA-----------VLITNY----------CRQDTS
hCoV-19/India/M ------------------------THA-----------VLITNY----------CRQDTS
hCoV-19/India/K ------------------------THA-----------VLITNY----------CRQDTS
hCoV-19/India/O ------------------------THA-----------VLITNY----------CRQDTS
hCoV-19/India/M ------------------------THA-----------VLITNY----------CRQDTS
hCoV-19/India/M ------------------------THA-----------VLITNY----------CRQDTS
hCoV-19/India/M ------------------------THA-----------VLITNY----------CRQDTS
hCoV-19/India/M ------------------------THA-----------VLITNY----------CRQDTS
hCoV-19/India/M ------------------------THA-----------VLITNY----------CRQDTS
hCoV-19/India/M ------------------------THA-----------VLITNY----------CRQDTS
hCoV-19/India/M ------------------------THA-----------VLITNY----------CRQDTS
hCoV-19/India/M ------------------------THA-----------VLITNY----------CRQDTS
hCoV-19/India/O ------------------------THA-----------VLITNY----------CRQDTS
hCoV-19/India/U ------------------------THA-----------VLITNY----------CRQDTS
hCoV-19/India/M ------------------------THA-----------VLITNY----------CRQDTS
hCoV-19/India/U ------------------------THA-----------VLITNY----------CRQDTS
hCoV-19/India/U ------------------------THA-----------VLITNY----------CRQDTS
hCoV-19/India/T ------------------------THA-----------VLITNY----------CRQDTS
hCoV-19/India/T ------------------------THA-----------VLITNY----------CRQDTS
hCoV-19/India/T ------------------------THA-----------VLITNY----------CRQDTS
hCoV-19/India/T ------------------------THA-----------VLITNY----------CRQDTS
hCoV-19/India/M ------------------------THA-----------VLITNY----------CRQDTS
hCoV-19/India/M ------------------------THA-----------VLITNY----------CRQDTS
hCoV-19/India/W ------------------------THA-----------VLITNY----------CRQDTS
hCoV-19/India/T ------------------------THA-----------VLITNY----------CRQDTS
hCoV-19/India/T ------------------------THA-----------VLITNY----------CRQDTS
hCoV-19/India/T ------------------------THA-----------VLITNY----------CRQDTS
hCoV-19/India/M ------------------------THA-----------VLITNY----------CRQDTS
hCoV-19/India/W ------------------------THA-----------VLITNY----------CRQDTS
hCoV-19/India/W ------------------------THA-----------VLITNY----------CRQDTS
hCoV-19/India/T ------------------------THA-----------VLITNY----------CRQDTS
hCoV-19/India/O ------------------------THA-----------VLITNY----------CRQDTS
hCoV-19/India/O ------------------------THA-----------VLITNY----------CRQDTS
hCoV-19/India/O ------------------------THA-----------VLITNY----------CRQDTS
hCoV-19/India/O ------------------------THA-----------VLITNY----------CRQDTS
hCoV-19/India/O ------------------------THA-----------VLITNY----------CRQDTS
hCoV-19/India/O ------------------------THA-----------VLITNY----------CRQDTS
hCoV-19/India/K ------------------------THA-----------VLITNY----------CRQDTS
hCoV-19/India/O ------------------------THA-----------VLITNY----------CRQDTS
hCoV-19/India/O ------------------------THA-----------VLITNY----------CRQDTS
hCoV-19/India/O ------------------------THA-----------VLITNY----------CRQDTS
hCoV-19/India/O ------------------------THA-----------VLITNY----------CRQDTS
hCoV-19/India/O ------------------------THA-----------VLITNY----------CRQDTS
hCoV-19/India/O ------------------------THA-----------VLITNY----------CRQDTS
hCoV-19/India/O ------------------------THA-----------VLITNY----------CRQDTS
hCoV-19/India/K ------------------------THA-----------VLITNY----------CRQDTS
hCoV-19/India/K ------------------------THA-----------VLITNY----------CRQDTS
hCoV-19/India/K ------------------------THA-----------VLITNY----------CRQDTS
hCoV-19/India/K ------------------------THA-----------VLITNY----------CRQDTS
hCoV-19/India/K ------------------------THA-----------VLITNY----------CRQDTS
hCoV-19/India/K ------------------------THA-----------VLITNY----------CRQDTS
hCoV-19/India/K ------------------------THA-----------VLITNY----------CRQDTS
hCoV-19/India/K ------------------------THA-----------VLITNY----------CRQDTS
hCoV-19/India/K ------------------------THA-----------VLITNY----------CRQDTS
hCoV-19/India/K ------------------------THA-----------VLITNY----------CRQDTS
hCoV-19/India/K ------------------------THA-----------VLITNY----------CRQDTS
hCoV-19/India/K ------------------------THA-----------VLITNY----------CRQDTS
hCoV-19/India/K ------------------------THA-----------VLITNY----------CRQDTS
hCoV-19/India/K ------------------------THA-----------VLITNY----------CRQDTS
hCoV-19/India/K ------------------------THA-----------VLITNY----------CRQDTS
hCoV-19/India/K ------------------------THA-----------VLITNY----------CRQDTS
hCoV-19/India/O ------------------------THA-----------VLITNY----------CRQDTS
hCoV-19/India/K ------------------------THA-----------VLITNY----------CRQDTS
hCoV-19/India/O ------------------------THA-----------VLITNY----------CRQDTS
hCoV-19/India/G ------------------------THA-----------VLITNY----------CRQDTS
hCoV-19/India/G ------------------------THA-----------VLITNY----------CRQDTS
hCoV-19/India/G ------------------------THA-----------VLITNY----------CRQDTS
hCoV-19/India/W ------------------------THA-----------VLITNY----------CRQDTS
hCoV-19/India/W ------------------------THA-----------VLITNY----------CRQDTS
hCoV-19/India/W ------------------------THA-----------VLITNY----------CRQDTS
hCoV-19/India/G ------------------------THA-----------VLITNY----------CRQDTS
hCoV-19/India/G ------------------------THA-----------VLITNY----------CRQDTS
hCoV-19/India/T ------------------------THA-----------VLITNY----------CRQDTS
hCoV-19/India/K ------------------------THA-----------VLITNY----------CRQDTS
hCoV-19/India/T ------------------------THA-----------VLITNY----------CRQDTS
hCoV-19/India/U ------------------------THA-----------VLITNY----------CRQDTS
hCoV-19/India/U ------------------------THA-----------VLITNY----------CRQDTS
hCoV-19/India/O ------------------------THA-----------VLITNY----------CRQDTS
hCoV-19/India/O ------------------------THA-----------VLITNY----------CRQDTS
hCoV-19/India/O ------------------------THA-----------VLITNY----------CRQDTS
hCoV-19/India/K ------------------------THA-----------VLITNY----------CRQDTS
hCoV-19/India/W ------------------------THA-----------VLITNY----------CRQDTS
hCoV-19/India/G ------------------------THA-----------VLITNY----------CRQDTS
hCoV-19/India/T ------------------------THA-----------VLITNY----------CRQDTS
hCoV-19/India/G ------------------------THA-----------VLITNY----------CRQDTS
hCoV-19/India/G ------------------------THA-----------VLITNY----------CRQDTS
hCoV-19/India/G ------------------------THA-----------VLITNY----------CRQDTS
hCoV-19/India/D ------------------------THA-----------VLITNY----------CRQDTS
hCoV-19/India/D ------------------------THA-----------VLITNY----------CRQDTS
hCoV-19/India/M ------------------------THA-----------VLITNY----------CRQDTS
hCoV-19/India/M ------------------------THA-----------VLITNY----------CRQDTS
hCoV-19/India/D ------------------------THA-----------VLITNY----------CRQDTS
hCoV-19/India/M ------------------------THA-----------VLITNY----------CRQDTS
hCoV-19/India/D ------------------------THA-----------VLITNY----------CRQDTS
hCoV-19/India/M ------------------------THA-----------VLITNY----------CRQDTS
hCoV-19/India/D ------------------------THA-----------VLITNY----------CRQDTS
hCoV-19/India/D ------------------------THA-----------VLITNY----------CRQDTS
hCoV-19/India/O ------------------------THA-----------VLITNY----------CRQDTS
hCoV-19/India/K ------------------------THA-----------VLITNY----------CRQDTS
hCoV-19/India/W ------------------------THA-----------VLITNY----------CRQDTS
hCoV-19/India/K ------------------------THA-----------VLITNY----------CRQDTS
hCoV-19/India/W ------------------------THA-----------VLITNY----------CRQDTS
hCoV-19/India/W ------------------------THA-----------VLITNY----------CRQDTS
hCoV-19/India/O ------------------------THA-----------VLITNY----------CRQDTS
hCoV-19/India/G ------------------------THA-----------VLITNY----------CRQDTS
hCoV-19/India/G ------------------------THA-----------VLITNY----------CRQDTS
hCoV-19/India/G ------------------------THA-----------VLITNY----------CRQDTS
hCoV-19/India/G ------------------------THA-----------VLITNY----------CRQDTS
hCoV-19/India/O ------------------------THA-----------VLITNY----------CRQDTS
hCoV-19/India/O ------------------------THA-----------VLITNY----------CRQDTS
hCoV-19/India/G ------------------------THA-----------VLITNY----------CRQDTS
hCoV-19/India/G ------------------------THA-----------VLITNY----------CRQDTS
hCoV-19/India/G ------------------------THA-----------VLITNY----------CRQDTS
hCoV-19/India/G ------------------------THA-----------VLITNY----------CRQDTS
hCoV-19/India/G ------------------------THA-----------VLITNY----------CRQDTS
hCoV-19/India/G ------------------------THA-----------VLITNY----------CRQDTS
hCoV-19/India/G ------------------------THA-----------VLITNY----------CRQDTS
hCoV-19/India/G ------------------------THA-----------VLITNY----------CRQDTS
hCoV-19/India/G ------------------------THA-----------VLITNY----------CRQDTS
hCoV-19/India/G ------------------------THA-----------VLITNY----------CRQDTS
hCoV-19/India/G ------------------------THA-----------VLITNY----------CRQDTS
hCoV-19/India/G ------------------------THA-----------VLITNY----------CRQDTS
hCoV-19/India/G ------------------------THA-----------VLITNY----------CRQDTS
hCoV-19/India/G ------------------------THA-----------VLITNY----------CRQDTS
hCoV-19/India/G ------------------------THA-----------VLITNY----------CRQDTS
hCoV-19/India/G ------------------------THA-----------VLITNY----------CRQDTS
hCoV-19/India/G ------------------------THA-----------VLITNY----------CRQDTS
hCoV-19/India/G ------------------------THA-----------VLITNY----------CRQDTS
hCoV-19/India/G ------------------------THA-----------VLITNY----------CRQDTS
hCoV-19/India/G ------------------------THA-----------VLITNY----------CRQDTS
hCoV-19/India/G ------------------------THA-----------VLITNY----------CRQDTS
hCoV-19/India/G ------------------------THA-----------VLITNY----------CRQDTS
hCoV-19/India/G ------------------------THA-----------LLITNY----------CRQDTS
hCoV-19/India/G ------------------------THA-----------VLITNY----------CRQDTS
hCoV-19/India/G ------------------------THA-----------VLITNY----------CRQDTS
hCoV-19/India/G ------------------------THA-----------VLITNY----------CRQDTS
hCoV-19/India/G ------------------------THA-----------VLITNY----------CRQDTS
hCoV-19/India/G ------------------------THA-----------VLITNY----------CRQDTS
hCoV-19/India/G ------------------------THA-----------VLITNY----------CRQDTS
hCoV-19/India/G ------------------------THA-----------VLITNY----------CRQDTS
hCoV-19/India/G ------------------------THA-----------VLITNY----------CRQDTS
hCoV-19/India/G ------------------------THA-----------VLITNY----------CRQDTS
hCoV-19/India/U ------------------------THA-----------VLITNY----------CRQDTS
hCoV-19/India/O ------------------------THA-----------VLITNY----------CRQDTS
hCoV-19/India/O ------------------------THA-----------VLITNY----------CRQDTS
hCoV-19/India/O ------------------------THA-----------VLITNY----------CRQDTS
hCoV-19/India/G ------------------------THA-----------VLITNY----------CRQDTS
hCoV-19/India/G ------------------------THA-----------VLITNY----------CRQDTS
hCoV-19/India/G ------------------------THA-----------VLITNY----------CRQDTS
hCoV-19/India/G ------------------------THA-----------VLITNY----------CRQDTS
hCoV-19/India/G ------------------------THA-----------VLITNY----------CRQDTS
hCoV-19/India/G ------------------------THA-----------VLITNY----------CRQDTS
hCoV-19/India/G ------------------------THA-----------VLITNY----------CRQDTS
hCoV-19/India/G ------------------------THA-----------VLITNY----------CRQDTS
hCoV-19/India/G ------------------------THA-----------VLITNY----------CRQDTS
hCoV-19/India/G ------------------------THA-----------VLITNY----------CRQDTS
hCoV-19/India/G ------------------------THA-----------VLITNY----------CRQDTS
hCoV-19/India/U ------------------------THA-----------VLITNY----------CRQDTS
hCoV-19/India/U ------------------------THA-----------VLITNY----------CRQDTS
hCoV-19/India/U ------------------------THA-----------VLITNY----------CRQDTS
hCoV-19/India/T ------------------------THA-----------VLITNY----------CRQDTS
hCoV-19/India/T ------------------------THA-----------VLITNY----------CRQDTS
hCoV-19/India/T ------------------------THA-----------VLITNY----------CRQDTS
hCoV-19/India/T ------------------------THA-----------VLITNY----------CRQDTS
hCoV-19/India/T ------------------------THA-----------VLITNY----------CRQDTS
hCoV-19/India/T ------------------------THA-----------VLITNY----------CRQDTS
hCoV-19/India/T ------------------------THA-----------VLITNY----------CRQDTS
hCoV-19/India/T ------------------------THA-----------VLITNY----------CRQDTS
hCoV-19/India/T ------------------------THA-----------VLITNY----------CRQDTS
hCoV-19/India/T ------------------------THA-----------VLITNY----------CRQDTS
hCoV-19/India/G ------------------------THA-----------VLITNY----------CRQDTS
hCoV-19/India/G ------------------------THA-----------VLITNY----------CRQDTS
hCoV-19/India/O ------------------------THA-----------VLITNY----------CRQDTS
hCoV-19/India/O ------------------------THA-----------VLITNY----------CRQDTS
hCoV-19/India/O ------------------------THA-----------VLITNY----------CRQDTS
hCoV-19/India/G ------------------------THA-----------VLITNY----------CRQDTS
hCoV-19/India/G ------------------------THA-----------VLITNY----------CRQDTS
hCoV-19/India/T ------------------------THA-----------VLITNY----------CRQDTS
hCoV-19/India/T ------------------------THA-----------VLITNY----------CRQDTS
hCoV-19/India/G ------------------------THA-----------VLITNY----------CRQDTS
hCoV-19/India/G ------------------------THA-----------VLITNY----------CRQDTS
hCoV-19/India/G ------------------------THA-----------VLITNY----------CRQDTS
hCoV-19/India/G ------------------------THA-----------VLITNY----------CRQDTS
hCoV-19/India/O ------------------------THA-----------VLITNY----------CRQDTS
hCoV-19/India/T ------------------------THA-----------VLITNY----------CRQDTS
hCoV-19/India/G ------------------------THA-----------VLITNY----------CRQDTS
hCoV-19/India/U ------------------------THA-----------VLITNY----------CRQDTS
hCoV-19/India/G ------------------------THA-----------VLITNY----------CRQDTS
hCoV-19/India/G ------------------------THA-----------VLITNY----------CRQDTS
hCoV-19/India/G ------------------------THA-----------VLITNY----------CRQDTS
hCoV-19/India/G ------------------------THA-----------VLITNY----------CRQDTS
hCoV-19/India/G ------------------------THA-----------VLITNY----------CRQDTS
hCoV-19/India/M ------------------------THA-----------VLITNY----------CRQDTS
hCoV-19/India/M ------------------------THA-----------VLITNY----------CRQDTS
hCoV-19/India/M ------------------------THA-----------VLITNY----------CRQDTS
hCoV-19/India/T ------------------------THA-----------VLITNY----------CRQDTS
hCoV-19/India/G ------------------------THA-----------VLITNY----------CRQDTS
hCoV-19/India/G ------------------------THA-----------VLITNY----------CRQDTS
hCoV-19/India/T ------------------------THA-----------VLITNY----------CRQDTS
hCoV-19/India/T ------------------------THA-----------VLITNY----------CRQDTS
hCoV-19/India/T ------------------------THA-----------VLITNY----------CRQDTS
hCoV-19/India/T ------------------------THA-----------VLITNY----------CRQDTS
hCoV-19/India/T ------------------------THA-----------VLITNY----------CRQDTS
hCoV-19/India/T ------------------------THA-----------VLITNY----------CRQDTS
hCoV-19/India/T ------------------------THA-----------VLITNY----------CRQDTS
hCoV-19/India/T ------------------------THA-----------VLITNY----------CRQDTS
hCoV-19/India/T ------------------------THA-----------VLITNY----------CRQDTS
hCoV-19/India/T ------------------------THA-----------VLITNY----------CRQDTS
hCoV-19/India/T ------------------------THA-----------VLITNY----------CRQDTS
hCoV-19/India/K ------------------------THA-----------VLITNY----------CRQDTS
hCoV-19/India/W ------------------------THA-----------VLITNY----------CRQDTS
hCoV-19/India/U ------------------------THA-----------VLITNY----------CRQDTS
hCoV-19/India/T ------------------------THA-----------VLITNY----------CRQDTS
hCoV-19/India/T ------------------------THA-----------VLITNY----------CRQDTS
hCoV-19/India/M ------------------------THA-----------VLITNY----------CRQDTS
hCoV-19/India/G ------------------------THA-----------VLITNY----------CRQDTS
hCoV-19/India/G ------------------------THA-----------VLITNY----------CRQDTS
hCoV-19/India/G ------------------------THA-----------VLITNY----------CRQDTS
hCoV-19/India/O ------------------------THA-----------VLITNY----------CRQDTS
hCoV-19/India/G ------------------------THA-----------VLITNY----------CRQDTS
hCoV-19/India/G ------------------------THA-----------VLITNY----------CRQDTS
hCoV-19/India/G ------------------------THA-----------VLITNY----------CRQDTS
hCoV-19/India/G ------------------------THA-----------VLITNY----------CRQDTS
hCoV-19/India/G ------------------------THA-----------VLITNY----------CRQDTS
hCoV-19/India/G ------------------------THA-----------VLITNY----------CRQDTS
hCoV-19/India/G ------------------------THA-----------VLITNY----------CRQDTS
hCoV-19/India/O ------------------------THA-----------VLITNY----------CRQDTS
hCoV-19/India/H ------------------------THA-----------VLITNY----------CRQDTS
hCoV-19/India/G ------------------------THA-----------VLITNY----------CRQDTS
hCoV-19/India/H ------------------------THA-----------VLITNY----------CRQDTS
hCoV-19/India/H ------------------------THA-----------VLITNY----------CRQDTS
hCoV-19/India/U ------------------------THA-----------VLITNY----------CRQDTS
hCoV-19/India/U ------------------------THA-----------VLITNY----------CRQDTS
hCoV-19/India/H ------------------------THA-----------VLITNY----------CRQDTS
hCoV-19/India/M ------------------------THA-----------VLITNY----------CRQDTS
hCoV-19/India/G ------------------------THA-----------VLITNY----------CRQDTS
hCoV-19/India/U ------------------------THA-----------VLITNY----------CRQDTS
hCoV-19/India/M ------------------------THA-----------VLITNY----------CRQDTS
hCoV-19/India/G ------------------------THA-----------VLITNY----------CRQDTS
hCoV-19/India/G ------------------------THA-----------VLITNY----------CRQDTS
hCoV-19/India/G ------------------------THA-----------VLITNY----------CRQDTS
hCoV-19/India/G ------------------------THA-----------VLITNY----------CRQDTS
hCoV-19/India/G ------------------------THA-----------VLITNY----------CRQDTS
hCoV-19/India/U ------------------------THA-----------VLITNY----------CRQDTS
hCoV-19/India/G ------------------------THA-----------VLITNY----------CRQDTS
hCoV-19/India/G ------------------------THA-----------VLITNY----------CRQDTS
hCoV-19/India/G ------------------------THA-----------VLITNY----------CRQDTS
hCoV-19/India/G ------------------------THA-----------VLITNY----------CRQDTS
hCoV-19/India/G ------------------------THA-----------VLITNY----------CRQDTS
hCoV-19/India/G ------------------------THA-----------VLITNY----------CRQDTS
hCoV-19/India/G ------------------------THA-----------VLITNY----------CRQDTS
hCoV-19/India/G ------------------------THA-----------VLITNY----------CRQDTS
hCoV-19/India/G ------------------------THA-----------VLITNY----------CRQDTS
hCoV-19/India/G ------------------------THA-----------VLITNY----------CRQDTS
hCoV-19/India/G ------------------------THA-----------VLITNY----------CRQDTS
hCoV-19/India/G ------------------------THA-----------VLITNY----------CRQDTS
hCoV-19/India/G ------------------------THA-----------VLITNY----------CRQDTS
hCoV-19/India/G ------------------------THA-----------VLITNY----------CRQDTS
hCoV-19/India/G ------------------------THA-----------VLITNY----------CRQDTS
hCoV-19/India/G ------------------------THA-----------VLITNY----------CRQDTS
hCoV-19/India/G ------------------------THA-----------VLITNY----------CRQDTS
hCoV-19/India/G ------------------------THA-----------VLITNY----------CRQDTS
hCoV-19/India/G ------------------------THA-----------VLITNY----------CRQDTS
hCoV-19/India/G ------------------------THA-----------VLITNY----------CRQDTS
hCoV-19/India/G ------------------------THA-----------VLITNY----------CRQDTS
hCoV-19/India/G ------------------------THA-----------VLITNY----------CRQDTS
hCoV-19/India/G ------------------------THA-----------VLITNY----------CRQDTS
hCoV-19/India/G ------------------------THA-----------VLITNY----------CRQDTS
hCoV-19/India/U ------------------------THA-----------VLITNY----------CRQDTS
hCoV-19/India/K ------------------------THA-----------VLITNY----------CRQDTS
hCoV-19/India/K ------------------------THA-----------VLITNY----------CRQDTS
hCoV-19/India/D ------------------------THA-----------VLITNY----------CRQDTS
hCoV-19/India/H ------------------------THA-----------VLITNY----------CRQDTS
hCoV-19/India/K ------------------------THA-----------VLITNY----------CRQDTS
hCoV-19/India/H ------------------------THA-----------VLITNY----------CRQDTS
hCoV-19/India/G ------------------------THA-----------VLITNY----------CRQDTS
hCoV-19/India/G ------------------------THA-----------VLITNY----------CRQDTS
hCoV-19/India/G ------------------------THA-----------VLITNY----------CRQDTS
hCoV-19/India/H ------------------------THA-----------VLITNY----------CRQDTS
hCoV-19/India/G ------------------------THA-----------VLITNY----------CRQDTS
hCoV-19/India/G ------------------------THA-----------VLITNY----------CRQDTS
hCoV-19/India/G ------------------------THA-----------VLITNY----------CRQDTS
hCoV-19/India/G ------------------------THA-----------VLITNY----------CRQDTS
hCoV-19/India/G ------------------------THA-----------VLITNY----------CRQDTS
hCoV-19/India/G ------------------------THA-----------VLITNY----------CRQDTS
hCoV-19/India/T ------------------------THA-----------VLITNY----------CRQDTS
hCoV-19/India/T ------------------------THA-----------VLITNY----------CRQDTS
hCoV-19/India/M ------------------------THA-----------VLITNY----------CRQDTS
hCoV-19/India/T ------------------------THA-----------VLITNY----------CRQDTS
hCoV-19/India/K ------------------------THA-----------VLITNY----------CRQDTS
hCoV-19/India/G ------------------------THA-----------VLITNY----------CRQDTS
hCoV-19/India/O ------------------------THA-----------VLITNY----------CRQDTS
hCoV-19/India/M ------------------------THA-----------VLITNY----------CRQDTS
hCoV-19/India/M ------------------------THA-----------VLITNY----------CRQDTS
hCoV-19/India/M ------------------------THA-----------VLITNY----------CRQDTS
hCoV-19/India/M ------------------------THA-----------VLITNY----------CRQDTS
hCoV-19/India/M ------------------------THA-----------VSITNY----------CRQDTS
hCoV-19/India/M ------------------------THA-----------VLITNY----------CRQDTS
hCoV-19/India/T ------------------------THA-----------VLITNY----------CRQDTS
hCoV-19/India/M ------------------------THA-----------VLITNY----------CRQDTS
hCoV-19/India/T ------------------------THA-----------VLITNY----------CRQDTS
hCoV-19/India/M ------------------------THA-----------VLITNY----------CRQDTS
hCoV-19/India/O ------------------------THA-----------VLITNY----------CRQDTS
hCoV-19/India/M ------------------------THA-----------VLITNY----------CRQDTS
hCoV-19/India/G ------------------------THA-----------VLITNY----------CRQDTS
hCoV-19/India/G ------------------------THA-----------VLITNY----------CRQDTS
hCoV-19/India/T ------------------------THA-----------VLITNY----------CRQDTS
hCoV-19/India/T ------------------------THA-----------VLITNY----------CRQDTS
hCoV-19/India/T ------------------------THA-----------VLITNY----------CRQDTS
hCoV-19/India/T ------------------------THA-----------VLITNY----------CRQDTS
hCoV-19/India/T ------------------------THA-----------VLITNY----------CRQDTS
hCoV-19/India/T ------------------------THA-----------VLITNY----------CRQDTS
hCoV-19/India/T ------------------------THA-----------VLITNY----------CRQDTS
hCoV-19/India/T ------------------------THA-----------VLITNY----------CRQDTS
hCoV-19/India/T ------------------------THA-----------VLITNY----------CRQDTS
hCoV-19/India/T ------------------------THA-----------VLITNY----------CRQDTS
hCoV-19/India/M ------------------------THA-----------VLITNY----------CRQDTS
hCoV-19/India/W ------------------------THA-----------VLITNY----------CRQDTS
hCoV-19/India/U ------------------------THA-----------VLITNY----------CRQDTS
hCoV-19/India/T ------------------------THA-----------VLITNY----------CRQDTS
hCoV-19/India/T ------------------------THA-----------VLITNY----------CRQDTS
hCoV-19/India/T ------------------------THA-----------VLITNY----------CRQDTS
hCoV-19/India/T ------------------------THA-----------VLITNY----------CRQDTS
hCoV-19/India/M ------------------------THA-----------VLITNY----------CRQDTS
hCoV-19/India/M ------------------------THA-----------VLITNY----------CRQDTS
hCoV-19/India/M ------------------------THA-----------VLITNY----------CRQDTS
hCoV-19/India/T ------------------------THA-----------VLITNY----------CRQDTS
hCoV-19/India/T ------------------------THA-----------VLITNY----------CRQDTS
hCoV-19/India/T ------------------------THA-----------VLITNY----------CRQDTS
hCoV-19/India/T ------------------------THA-----------VLITNY----------CRQDTS
hCoV-19/India/T ------------------------THA-----------VLITNY----------CRQDTS
hCoV-19/India/T ------------------------THA-----------VLITNY----------CRQDTS
hCoV-19/India/T ------------------------THA-----------VLITNY----------CRQDTS
hCoV-19/India/T ------------------------THA-----------VLITNY----------CRQDTS
hCoV-19/India/T ------------------------THA-----------VLITNY----------CRQDTS
hCoV-19/India/T ------------------------THA-----------VLITNY----------CRQDTS
hCoV-19/India/T ------------------------THA-----------VLITNY----------CRQDTS
hCoV-19/India/T ------------------------THA-----------VLITNY----------CRQDTS
hCoV-19/India/T ------------------------THA-----------VLITNY----------CRQDTS
hCoV-19/India/T ------------------------THA-----------VLITNY----------CRQDTS
hCoV-19/India/T ------------------------THA-----------VLITNY----------CRQDTS
hCoV-19/India/T ------------------------THA-----------VLITNY----------CRQDTS
hCoV-19/India/T ------------------------THA-----------VLITNY----------CRQDTS
hCoV-19/India/T ------------------------THA-----------VLITNY----------CRQDTS
hCoV-19/India/T ------------------------THA-----------VLITNY----------CRQDTS
hCoV-19/India/T ------------------------THA-----------VLITNY----------CRQDTS
hCoV-19/India/T ------------------------THA-----------VLITNY----------CRQDTS
hCoV-19/India/T ------------------------THA-----------VLITNY----------CRQDTS
hCoV-19/India/T ------------------------THA-----------VLITNY----------CRQDTS
hCoV-19/India/T ------------------------THA-----------VLITNY----------CRQDTS
hCoV-19/India/T ------------------------THA-----------VLITNY----------CRQDTS
hCoV-19/India/T ------------------------THA-----------VLITNY----------CRQDTS
hCoV-19/India/T ------------------------THA-----------VLITNY----------CRQDTS
hCoV-19/India/T ------------------------THA-----------VLITNY----------CRQDTS
hCoV-19/India/T ------------------------THA-----------VLITNY----------CRQDTS
hCoV-19/India/T ------------------------THA-----------VLITNY----------CRQDTS
hCoV-19/India/T ------------------------THA-----------VLITNY----------CRQDTS
hCoV-19/India/T ------------------------THA-----------VLITNY----------CRQDTS
hCoV-19/India/T ------------------------THA-----------VLITNY----------CRQDTS
hCoV-19/India/T ------------------------THA-----------VLITNY----------CRQDTS
hCoV-19/India/T ------------------------THA-----------VLITNY----------CRQDTS
hCoV-19/India/T ------------------------THA-----------VLITNY----------CRQDTS
hCoV-19/India/T ------------------------THA-----------VLITNY----------CRQDTS
hCoV-19/India/T ------------------------THA-----------VLITNY----------CRQDTS
hCoV-19/India/T ------------------------THA-----------VLITNY----------CRQDTS
hCoV-19/India/T ------------------------THA-----------VLITNY----------CRQDTS
hCoV-19/India/T ------------------------THA-----------VLITNY----------CRQDTS
hCoV-19/India/T ------------------------THA-----------VLITNY----------CRQDTS
hCoV-19/India/T ------------------------THA-----------VLITNY----------CRQDTS
hCoV-19/India/T ------------------------THA-----------VLITNY----------CRQDTS
hCoV-19/India/A ------------------------THA-----------VLITNY----------CRQDTS
hCoV-19/India/T ------------------------THA-----------VLITNY----------CRQDTS
hCoV-19/India/T ------------------------THA-----------VLITSY----------CRQDTS
hCoV-19/India/T ------------------------THA-----------VLITNY----------CRQDTS
hCoV-19/India/T ------------------------THA-----------VLITNY----------CRQDTS
hCoV-19/India/T ------------------------THA-----------VLITNY----------CRQDTS
hCoV-19/India/T ------------------------THA-----------VLITNY----------CRQDTS
hCoV-19/India/T ------------------------THA-----------VLITNY----------CRQDTS
hCoV-19/India/T ------------------------THA-----------VLITNY----------CRQDTS
hCoV-19/India/T ------------------------THA-----------VLITNY----------CRQDTS
hCoV-19/India/T ------------------------THA-----------VLITNY----------CRQDTS
hCoV-19/India/T ------------------------THA-----------VLITNY----------CRQDTS
hCoV-19/India/T ------------------------THA-----------VLITNY----------CRQDTS
hCoV-19/India/T ------------------------THA-----------VLITNY----------CRQDTS
hCoV-19/India/T ------------------------THA-----------VLITNY----------CRQDTS
hCoV-19/India/T ------------------------THA-----------VLITNY----------CRQDTS
hCoV-19/India/T ------------------------THA-----------VLITNY----------CRQDTS
hCoV-19/India/T ------------------------THA-----------VLITNY----------CRQDTS
hCoV-19/India/T ------------------------THA-----------VLITNY----------CRQDTS
hCoV-19/India/T ------------------------THA-----------VLITNY----------CRQDTS
hCoV-19/India/T ------------------------THA-----------VLITNY----------CRQDTS
hCoV-19/India/T ------------------------THA-----------VLITNY----------CRQDTS
hCoV-19/India/T ------------------------THA-----------VLITNY----------CRQDTS
hCoV-19/India/T ------------------------THA-----------VLITNY----------CRQDTS
hCoV-19/India/T ------------------------THA-----------VLITNY----------CRQDTS
hCoV-19/India/T ------------------------THA-----------VLITNY----------CRQDTS
hCoV-19/India/O ------------------------THA-----------VLITNY----------CRQDTS
hCoV-19/India/O ------------------------THA-----------VLITNY----------CRQDTS
hCoV-19/India/O ------------------------THA-----------VLITNY----------CRQDTS
hCoV-19/India/K ------------------------THA-----------VLITNY----------CRQDTS
hCoV-19/India/G ------------------------THA-----------VLITNY----------CRQDTS
hCoV-19/India/G ------------------------THA-----------VLITNY----------CRQDTS
hCoV-19/India/G ------------------------THA-----------VLITNY----------CRQDTS
hCoV-19/India/G ------------------------THA-----------VLITNY----------CRQDTS
hCoV-19/India/G ------------------------THA-----------VLITNY----------CRQDTS
hCoV-19/India/G ------------------------THA-----------VLITNY----------CRQDTS
hCoV-19/India/G ------------------------THA-----------VLITNY----------CRQDTS
hCoV-19/India/G ------------------------THA-----------VLITNY----------CRQDTS
hCoV-19/India/G ------------------------THA-----------VLITNY----------CRQDTS
hCoV-19/India/G ------------------------THA-----------VLITNY----------CRQDTS
hCoV-19/India/W ------------------------THA-----------VLITNY----------CRQDTS
hCoV-19/India/T ------------------------THA-----------VLITNY----------CRQDTS
hCoV-19/India/U ------------------------THA-----------VLITNY----------CRQDTS
hCoV-19/India/G ------------------------THA-----------VLITNY----------CRQDTS
hCoV-19/India/K ------------------------THA-----------VLITNY----------CRQDTS
hCoV-19/India/R ------------------------THA-----------VLITNY----------CRQDTS
hCoV-19/India/T ------------------------THA-----------VLITNY----------CRQDTS
hCoV-19/India/W ------------------------THA-----------VLITNY----------CRQDTS
hCoV-19/India/U ------------------------THA-----------VLITNY----------CRQDTS
hCoV-19/India/U ------------------------THA-----------VLITNY----------CRQDTS
hCoV-19/India/H ------------------------THA-----------VLITNY----------CRQDTS
hCoV-19/India/O ------------------------THA-----------VLITNY----------CRQDTS
hCoV-19/India/B ------------------------THA-----------VLITNY----------CRQDTS
hCoV-19/India/D ------------------------THA-----------VLITNY----------CRQDTS
hCoV-19/India/D ------------------------THA-----------VLITNY----------CRQDTS
hCoV-19/India/J ------------------------THA-----------VLITNY----------CRQDTS
hCoV-19/India/T ------------------------THA-----------VLITNY----------CRQDTS
hCoV-19/India/W ------------------------THA-----------VLITNY----------CRQDTS
hCoV-19/India/U ------------------------THA-----------VLITNY----------CRQDTS
hCoV-19/India/G ------------------------THA-----------VLITNY----------CRQDTS
hCoV-19/India/D ------------------------THA-----------VLITNY----------CRQDTS
hCoV-19/India/D ------------------------THA-----------VLITNY----------CRQDTS
hCoV-19/India/D ------------------------THA-----------VLITNY----------CRQDTS
hCoV-19/India/D ------------------------THA-----------VLITNY----------CRQDTS
hCoV-19/India/D ------------------------THA-----------VLITNY----------CRQDTS
hCoV-19/India/D ------------------------THA-----------VLITNY----------CRQDTS
hCoV-19/India/D ------------------------THA-----------VLITNY----------CRQDTS
hCoV-19/India/D ------------------------THA-----------VLITNY----------CRQDTS
hCoV-19/India/D ------------------------THA-----------VLITNY----------CRQDTS
hCoV-19/India/D ------------------------THA-----------VLITNY----------CRQDTS
hCoV-19/India/D ------------------------THA-----------VLITNY----------CRQDTS
hCoV-19/India/D ------------------------THA-----------VLITNY----------CRQDTS
hCoV-19/India/D ------------------------THA-----------VLITNY----------CRQDTS
hCoV-19/India/D ------------------------THA-----------VLITNY----------CRQDTS
hCoV-19/India/D ------------------------THA-----------VLITNY----------CRQDTS
hCoV-19/India/D ------------------------THA-----------VLITNY----------CRQDTS
hCoV-19/India/D ------------------------THA-----------VLITNY----------CRQDTS
hCoV-19/India/D ------------------------THA-----------VLITNY----------CRQDTS
hCoV-19/India/D ------------------------THA-----------VLITNY----------CRQDTS
hCoV-19/India/D ------------------------THA-----------VLITNY----------CRQDTS
hCoV-19/India/D ------------------------THA-----------VLITNY----------CRQDTS
hCoV-19/India/D ------------------------THA-----------VLITNY----------CRQDTS
hCoV-19/India/D ------------------------THA-----------VLITNY----------CRQDTS
hCoV-19/India/K ------------------------THA-----------VLITNY----------CRQDTS
hCoV-19/India/H ------------------------THA-----------VLITNY----------CRQDTS
hCoV-19/India/U ------------------------THA-----------VLITNY----------CRQDTS
hCoV-19/India/O ------------------------THA-----------VLITNY----------CRQDTS
hCoV-19/India/T ------------------------THA-----------VLITNY----------CRQDTS
hCoV-19/India/T ------------------------THA-----------VLITNY----------CRQDTS
hCoV-19/India/T ------------------------THA-----------VLITNY----------CRQDTS
hCoV-19/India/M ------------------------THA-----------VLITNY----------CRQDTS
hCoV-19/India/D ------------------------THA-----------VLITNY----------CRQDTS
hCoV-19/India/D ------------------------THA-----------VLITNY----------CRQDTS
hCoV-19/India/D ------------------------THA-----------VLITNY----------CRQDTS
hCoV-19/India/D ------------------------THA-----------VLITNY----------CRQDTS
hCoV-19/India/D ------------------------THA-----------VLITNY----------CRQDTS
hCoV-19/India/D ------------------------THA-----------VLITNY----------CRQDTS
hCoV-19/India/D ------------------------THA-----------VLITNY----------CRQDTS
hCoV-19/India/D ------------------------THA-----------VLITNY----------CRQDTS
hCoV-19/India/D ------------------------THA-----------VLITNY----------CRQDTS
hCoV-19/India/D ------------------------THA-----------VLITNY----------CRQDTS
hCoV-19/India/D ------------------------THA-----------VLITNY----------CRQDTS
hCoV-19/India/D ------------------------THA-----------VLITNY----------CRQDTS
hCoV-19/India/A ------------------------THA-----------VLITNY----------CRQDTS
hCoV-19/India/D ------------------------THA-----------VLITNY----------CRQDTS
hCoV-19/India/D ------------------------THA-----------VLITNY----------CRQDTS
hCoV-19/India/D ------------------------THA-----------VLITNY----------CRQDTS
hCoV-19/India/D ------------------------THA-----------VLITNY----------CRQDTS
hCoV-19/India/T ------------------------THA-----------VLITNY----------CRQDTS
hCoV-19/India/M ------------------------THA-----------VLITNY----------CRQDTS
hCoV-19/India/D ------------------------THA-----------VLITNY----------CRQDTS
hCoV-19/India/D ------------------------THA-----------VLITNY----------CRQDTS
hCoV-19/India/L ------------------------THA-----------VLITNY----------CRQDTS
hCoV-19/India/U ------------------------THA-----------VLITNY----------CRQDTS
hCoV-19/India/T ------------------------THA-----------VLITNY----------CRQDTS
hCoV-19/India/T ------------------------THA-----------VLITNY----------CRQDTS
hCoV-19/India/M ------------------------THA-----------VLITNY----------CRQDT-
hCoV-19/India/D ------------------------THA-----------VLITNY----------CRQDTS
hCoV-19/India/D ------------------------THA-----------VLITNY----------CRQDTS
hCoV-19/India/D ------------------------THA-----------VLITNY----------CRQDTS
hCoV-19/India/P ------------------------THA-----------VLITNY----------CRQDTS
hCoV-19/India/D ------------------------THA-----------VLITNY----------CRQDTS
hCoV-19/India/D ------------------------THA-----------VLITNY----------CRQDTS
hCoV-19/India/D ------------------------THA-----------VLITNY----------CRQDTS
hCoV-19/India/D ------------------------THA-----------VLITNY----------CRQDTS
hCoV-19/India/D ------------------------THA-----------VLITNY----------CRQDTS
hCoV-19/India/D ------------------------THA-----------VLITNY----------CRQDTS
hCoV-19/India/D ------------------------THA-----------VLITNY----------CRQDTS
hCoV-19/India/M ------------------------THA-----------VLITNY----------CRQDTS
hCoV-19/India/O ------------------------THA-----------VLITNY-----------RQDTS
hCoV-19/India/D ------------------------THA-----------VLITNY----------CRQDTS
hCoV-19/India/U ------------------------THA-----------VLI-NY----------CRQDTS
hCoV-19/India/T ------------------------THA-----------VLITNY----------CRQDTS
hCoV-19/India/D ------------------------THA-----------VLITNY----------CRQDTS
hCoV-19/India/T ------------------------THA-----------VLITNY----------CRQDTS
hCoV-19/India/M ------------------------THA-----------VLITNY----------CRQDTS
hCoV-19/India/M ------------------------THA-----------VLITNY----------CRQDTS
hCoV-19/India/M ------------------------THA-----------VLITNY----------CRQDTS
hCoV-19/India/D ------------------------THA-----------VLITNY----------CRQDTS
hCoV-19/India/D ------------------------THA-----------VLITNY----------CRQDTS
hCoV-19/India/D ------------------------THA-----------VLITNY----------CRQDTS
hCoV-19/India/D ------------------------THA-----------VLITNY----------CRQDTS
hCoV-19/India/L ------------------------THA-----------VLITNY----------CRQDTS
hCoV-19/India/D ------------------------THA-----------VLITNY----------CRQDTS
hCoV-19/India/K ------------------------THA-----------VLITNY----------CRQDTS
hCoV-19/India/M ------------------------THA-----------VLITNY----------CRQDTS
hCoV-19/India/M ------------------------THA-----------VLITNY----------CRQDTS
hCoV-19/India/U ------------------------THA-----------VLITNY----------CRQDTS
hCoV-19/India/U ------------------------THA-----------VLITNY----------CRQDTS
hCoV-19/India/U ------------------------THA-----------VLITNY----------CRQDTS
hCoV-19/India/U ------------------------THA-----------VLITNY----------CRQDTS
hCoV-19/India/G ------------------------THA-----------VLITNY----------CRQDTS
hCoV-19/India/G ------------------------THA-----------VLITNY----------CRQDTS
hCoV-19/India/T AHLGFVRV-PKGKMESLVPGFNEKTHVQLSLPVLQVRDVLVRGFGDSVEEVLSEARQHLK
hCoV-19/India/U --YGFVRV-AADHQHIVSSGCD--------------RKVRWRALS------LVSTRKHTS
hCoV-19/India/U --YGFVRV-AADHQHIVSSGCD--------------RKVRWRALS------LVSTRKHTS
hCoV-19/India/T --YGFVRV-AADHQHIVSSGCD--------------RKVRWRALS------LVSTRKHTS
hCoV-19/India/G --YGFVRV-AADHQHIVSSGCD--------------RKVRWRALS------LVSTRKHTS
hCoV-19/India/G --YGFVRV-AADHQHIVSSGCD--------------RKVRWRALS------LVSTRKHTS
hCoV-19/India/G --YGFVRV-AADHQHIVSSGCD--------------RKVRWRALS------LVSTRKHTS
hCoV-19/India/T --YGFVRV-AADHQHIVSSGCD--------------RKVRWRALS------LVSTRKHTS
hCoV-19/India/T --YGFVRV-AADHQHIVSSGCD--------------RKVRWRALS------LVSTRKHTS
hCoV-19/India/M --YGFVRV-AADHQHIVSSGCD--------------RKVRWRALS------LVSTRKHTS
hCoV-19/India/T --YGFVRV-AADHQHIVSSGCD--------------RKVRWRALS------LVSTRKHTS
hCoV-19/India/T --YGFVRV-AADHQHIVSSGCD--------------RKVRWRALS------LVSTRKHTS
hCoV-19/India/T --YGFVRV-AADHQHIVSSGCD--------------RKVRWRALS------LVSTRKHTS
hCoV-19/India/T --YGFVRV-AADHQHIVSSGCD--------------RKVRWRALS------LVSTRKHTS
hCoV-19/India/T --YGFVRV-AADHQHIVSSGCD--------------RKVRWRALS------LVSTRKHTS
hCoV-19/India/W --YGFVRV-AADHQHIVSSGCD--------------RKVRWRALS------LVSTRKHTS
hCoV-19/India/T --YGFVRV-AADHQHIVSSGCD--------------RKVRWRALS------LVSTRKHTS
hCoV-19/India/T --YGFVRV-AADHQHIVSSGCD--------------RKVRWRALS------LVSTRKHTS
hCoV-19/India/T --YGFVRV-AADHQHIVSSGCD--------------RKVRWRALS------LVSTRKHTS
hCoV-19/India/T --YGFVRV-AADHQHIVSSGCD--------------RKVRWRALS------LVSTRKHTS
hCoV-19/India/M --YGFVRV-AADHQHIVSSGCD--------------RKVRWRALS------LVSTRKHTS
hCoV-19/India/T --YGFVRV-AADHQHIVSSGCD--------------RKVRWRALS------LVSTRKHTS
hCoV-19/India/T --YGFVRV-AADHQHIVSSGCD--------------RKVRWRALS------LVSTRKHTS
hCoV-19/India/T --YGFVRV-AADHQHIVSSGCD--------------RKVRWRALS------LVSTRKHTS
hCoV-19/India/T --YGFVRV-AADHQHIVSSGCD--------------RKVRWRALS------LVSTRKHTS
hCoV-19/India/T --YGFVRV-AADHQHIVSSGCD--------------RKVRWRALS------LVSTRKHTS
hCoV-19/India/M --YGFVRV-AADHQHIVSSGCD--------------RKVRWRALS------LVSTRKHTS
hCoV-19/India/T --YGFVRV-AADHQHIVSSGCD--------------RKVRWRALS------LVSTRKHTS
hCoV-19/India/T --YGFVRV-AADHQHIVSSGCD--------------RKVRWRALS------LVSTRKHTS
hCoV-19/India/T --YGFVRV-AADHQHIVSSGCD--------------RKVRWRALS------LVSTRKHTS
hCoV-19/India/T --YGFVRV-AADHQHIVSSGCD--------------RKVRWRALS------LVSTRKHTS
hCoV-19/India/T --YGFVRV-AADHQHIVSSGCD--------------RKVRWRALS------LVSTRKHTS
hCoV-19/India/T --YGFVRV-AADHQHIVSSGCD--------------RKVRWRALS------LVSTRKHTS
hCoV-19/India/T --YGFVRV-AADHQHIVSSGCD--------------RKVRWRALS------LVSTRKHTS
hCoV-19/India/T --YGFVRV-AADHQHIVSSGCD--------------RKVRWRALS------LVSTRKHTS
hCoV-19/India/T --YGFVRV-AADHQHIVSSGCD--------------RKVRWRALS------LVSTRKHTS
hCoV-19/India/T --YGFVRV-AADHQHIVSSGCD--------------RKVRWRALS------LVSTRKHTS
hCoV-19/India/T --YGFVRV-AADHQHIVSSGCD--------------RKVRWRALS------LVSTRKHTS
hCoV-19/India/G --YGFVRV-AADHQHIVSSGCD--------------RKVRWRALS------LVSTRKHTS
hCoV-19/India/T --YGFVRV-AADHQHIVSSGCD--------------RKVRWRALS------LVSTRKHTS
hCoV-19/India/W --YGFVRV-AADHQHIVSSGCD--------------RKVRWRALS------LVSTRKHTS
hCoV-19/India/T --YGFVRV-AADHQHIVSSGCD--------------RKVRWRALS------LVSTRKHTS
hCoV-19/India/T --YGFVRV-AADHQHIVSSGCD--------------RKVRWRALS------LVSTRKHTS
hCoV-19/India/T --YGFVRV-AADHQHIVSSGCD--------------RKVRWRALS------LVSTRKHTS
hCoV-19/India/T --YGFVRV-AADHQHIVSSGCD--------------RKVRWRALS------LVSTRKHTS
hCoV-19/India/T --YGFVRV-AADHQHIVSSGCD--------------RKVRWRALS------LVSTRKHTS
hCoV-19/India/T --YGFVRV-AADHQHIVLSGCD--------------RKVRWRALS------LVSTRKHTS
hCoV-19/India/K --YGFVRV-AADHQHIVSSGCD--------------RKVRWRALS------LVSTRKHTS
hCoV-19/India/T --YGFVRV-AADHQHIVSSGCD--------------RKVRWRALS------LVSTRKHTS
hCoV-19/India/T --YGFVRV-AADHQHIVSSGCD--------------RKVRWRALS------LVSTRKHTS
hCoV-19/India/T --YGFVRV-AADHQHIVLSGCD--------------RKVRWRALS------LVSTRKHTS
hCoV-19/India/T --YGFVRV-AADHQHIVSSGCD--------------RKVRWRALS------LVSTRKHTS
hCoV-19/India/T --YGFVRV-AADHQHIVSSGCD--------------RKVRWRALS------LVSTRKHTS
hCoV-19/India/U --YGFVRV-AADHQHIVSSGCD--------------RKVRWRALS------LVSTRKHTS
hCoV-19/India/T --YGFVRV-AADHQHIVSSGCD--------------RKVRWRALS------LVSTRKHTS
hCoV-19/India/T --YGFVRV-AADHQHIVSSGCD--------------RKVRWRALS------LVSTRKHTS
hCoV-19/India/T --YGFVRV-AADHQHIVSSGCD--------------RKVRWRALS------LVSTRKHTS
hCoV-19/India/T --YGFVRV-AADHQHIVSSGCD--------------RKVRWRALS------LVSTRKHTS
hCoV-19/India/M --YGFVRV-AADHQHIVSSGCD--------------RKVRWRALS------LVSTRKHTS
hCoV-19/India/H --YGFVRV-AADHQHIVSSGCD--------------RKVRWRALS------LVSTRKHTS
hCoV-19/India/W --YGFVRV-AADHQHIVSSGCD--------------RKVRWRALS------LVSTRKHTS
hCoV-19/India/T --YGFVRV-AADHQHIVSSGCD--------------RKVRWRALS------LVSTRKHTS
hCoV-19/India/T --YGFVRV-AADHQHIVSSGCD--------------RKVRWRALS------LVSTRKHTS
hCoV-19/India/T --YGFVRV-AADHQHIVSSGCD--------------RKVRWRALS------LVSTRKHTS
hCoV-19/India/D --YGFVRV-AADHQHIVSSGCD--------------RKVRWRALS------LVSTRKHTS
hCoV-19/India/D --YGFVRV-AADHQHIVSSGCD--------------RKVRWRALS------LVSTRKHTS
hCoV-19/India/M --YGFVRV-AADHQHIVSSGCD--------------RKVRWRALS------LVSTRKHTS
hCoV-19/India/M --YGFVRV-AADHQHIVSSGCD--------------RKVRWRALS------LVSTRKHTS
hCoV-19/India/M --YGFVRV-AADHQHIVSSGCD--------------RKVRWRALS------LVSTRKHTS
hCoV-19/India/K --YGFVRV-AADHQHIVSSGCD--------------RKVRWRALS------LVSTRKHTS
hCoV-19/India/K --YGFVRV-AADHQHIVSSGCD--------------RKVRWRALS------LVSTRKHTS
hCoV-19/India/K --YGFVRV-AADHQHIVSSGCD--------------RKVRWRALS------LVSTRKHTS
hCoV-19/India/M --YGFVRV-AADHQHIVSSGCD--------------RKVRWRALS------LVSTRKHTS
hCoV-19/India/O --YGFVRV-AADHQHIVSSGCD--------------RKVRWRALS------LVSTRKHTS
hCoV-19/India/T --YGFVRV-AADHQHIVSSGCD--------------RKVRWRALS------LVSTRKHTS
hCoV-19/India/U --YGFVRV-AADHQHIVSSGCD--------------RKVRWRALS------LVSTRKHTS
hCoV-19/India/M --YGFVRV-AADHQHIVLSGCD--------------RKVRWRALS------LVSTRKHTS
hCoV-19/India/M --YGFVRV-AADHQHIVLSGCD--------------RKVRWRALS------LVSTRKHTS
hCoV-19/India/M --YGFVRV-AADHQHIVLSGCD--------------RKVRWRALS------LVSTRKHTS
hCoV-19/India/M --YGFVRV-AADHQHIVLSGCD--------------RKVRWRALS------LVSTRKHTS
hCoV-19/India/M --YGFVRV-AADHQHIVLSGCD--------------RKVRWRALS------LVSTRKHTS
hCoV-19/India/M --YGFVRV-AADHQHIVLSGCD--------------RKVRWRALS------LVSTRKHTS
hCoV-19/India/M --YGFVRV-AADHQHIVLSGCD--------------RKVRWRALS------LVSTRKHTS
hCoV-19/India/M --YGFVRV-AADHQHIVLSGCD--------------RKVRWRALS------LVSTRKHTS
hCoV-19/India/M --YGFVRV-AADHQHIVLSGCD--------------RKVRWRALS------LVSTRKHTS
hCoV-19/India/M --YGFVRV-AADHQHIVLSGCD--------------RKVRWRALS------LVSTRKHTS
hCoV-19/India/M --YGFVRV-AADHQHIVLSGCD--------------RKVRWRALS------LVSTRKHTS
hCoV-19/India/M --YGFVRV-AADHQHIVLSGCD--------------RKVRWRALS------LVSTRKHTS
hCoV-19/India/M --YGFVRV-AADHQHIVLSGCD--------------RKVRWRALS------LVSTRKHTS
hCoV-19/India/M --YGFVRV-AADHQHIVLSGCD--------------RKVRWRALS------LVSTRKHTS
hCoV-19/India/M --YGFVRV-AADHQHIVLSGCD--------------RKVRWRALS------LVSTRKHTS
hCoV-19/India/M --YGFVRV-AADHQHIVLSGCD--------------RKVRWRALS------LVSTRKHTS
hCoV-19/India/M --YGFVRV-AADHQHIVLSGCD--------------RKVRWRALS------LVSTRKHTS
hCoV-19/India/M --YGFVRV-AADHQHIVLSGCD--------------RKVRWRALS------LVSTRKHTS
hCoV-19/India/M --YGFVRV-AADHQHIVLSGCD--------------RKVRWRALS------LVSTRKHTS
hCoV-19/India/M --YGFVRV-AADHQHIVLSGCD--------------RKVRWRALS------LVSTRKHTS
hCoV-19/India/M --YGFVRV-AADHQHIVLSGCD--------------RKVRWRALS------LVSTRKHTS
hCoV-19/India/M --YGFVRV-AADHQHIVLSGCD--------------RKVRWRALS------LVSTRKHTS
hCoV-19/India/M --YGFVRV-AADHQHIVLSGCD--------------RKVRWRALS------LVSTRKHTS
hCoV-19/India/M --YGFVRV-AADHQHIVLSGCD--------------RKVRWRALS------LVSTRKHTS
hCoV-19/India/M --YGFVRV-AADHQHIVLSGCD--------------RKVRWRALS------LVSTRKHTS
hCoV-19/India/M --YGFVRV-AADHQHIVLSGCD--------------RKVRWRALS------LVSTRKHTS
hCoV-19/India/M --YGFVRV-AADHQHIVLSGCD--------------RKVRWRALS------LVSTRKHTS
hCoV-19/India/M --YGFVRV-AADHQHIVLSGCD--------------RKVRWRALS------LVSTRKHTS
hCoV-19/India/M --YGFVRV-AADHQHIVLSGCD--------------RKVRWRALS------LVSTRKHTS
hCoV-19/India/M --YGFVRV-AADHQHIVLSGCD--------------RKVRWRALS------LVSTRKHTS
hCoV-19/India/M --YGFVRV-AADHQHIVLSGCD--------------RKVRWRALS------LVSTRKHTS
hCoV-19/India/M --YGFVRV-AADHQHIVLSGCD--------------RKVRWRALS------LVSTRKHTS
hCoV-19/India/M --YGFVRV-AADHQHIVLSGCD--------------RKVRWRALS------LVSTRKHTS
hCoV-19/India/M --YGFVRV-AADHQHIVLSGCD--------------RKVRWRALS------LVSTRKHTS
hCoV-19/India/M --YGFVRV-AADHQHIVLSGCD--------------RKVRWRALS------LVSTRKHTS
hCoV-19/India/M --YGFVRV-AADHQHIVLSGCD--------------RKVRWRALS------LVSTRKHTS
hCoV-19/India/M --YGFVRV-AADHQHIVLSGCD--------------RKVRWRALS------LVSTRKHTS
hCoV-19/India/M --YGFVRV-AADHQHIVLSGCD--------------RKVRWRALS------LVSTRKHTS
hCoV-19/India/M --YGFVRV-AADHQHIVLSGCD--------------RKVRWRALS------LVSTRKHTS
hCoV-19/India/M --YGFVRV-AADHQHIVLSGCD--------------RKVRWRALS------LVSTRKHTS
hCoV-19/India/M --YGFVRV-AADHQHIVLSGCD--------------RKVRWRALS------LVSTRKHTS
hCoV-19/India/M --YGFVRV-AADHQHIVLSGCD--------------RKVRWRALS------LVSTRKHTS
hCoV-19/India/M --YGFVRV-AADHQHIVLSGCD--------------RKVRWRALS------LVSTRKHTS
hCoV-19/India/M --YGFVRV-AADHQHIVLSGCD--------------RKVRWRALS------LVSTRKHTS
hCoV-19/India/M --YGFVRV-AADHQHIVLSGCD--------------RKVRWRALS------LVSTRKHTS
hCoV-19/India/M --YGFVRV-AADHQHIVLSGCD--------------RKVRWRALS------LVSTRKHTS
hCoV-19/India/M --YGFVRV-AADHQHIVLSGCD--------------RKVRWRALS------LVSTRKHTS
hCoV-19/India/M --YGFVRV-AADHQHIVLSGCD--------------RKVRWRALS------LVSTRKHTS
hCoV-19/India/M --YGFVRV-AADHQHIVLSGCD--------------RKVRWRALS------LVSTRKHTS
hCoV-19/India/M --YGFVRV-AADHQHIVLSGCD--------------RKVRWRALS------LVSTRKHTS
hCoV-19/India/M --YGFVRV-AADHQHIVLSGCD--------------RKVRWRALS------LVSTRKHTS
hCoV-19/India/M --YGFVRV-AADHQHIVLSGCD--------------RKVRWRALS------LVSTRKHTS
hCoV-19/India/M --YGFVRV-AADHQHIVLSGCD--------------RKVRWRALS------LVSTRKHTS
hCoV-19/India/M --YGFVRV-AADHQHIVLSGCD--------------RKVRWRALS------LVSTRKHTS
hCoV-19/India/M --YGFVRV-AADHQHIVLSGCD--------------RKVRWRALS------LVSTRKHTS
hCoV-19/India/M --YGFVRV-AADHQHIVLSGCD--------------RKVRWRALS------LVSTRKHTS
hCoV-19/India/M --YGFVRV-AADHQHIVLSGCD--------------RKVRWRALS------LVSTRKHTS
hCoV-19/India/M --YGFVRV-AADHQHIVLSGCD--------------RKVRWRALS------LVSTRKHTS
hCoV-19/India/M --YGFVRV-AADHQHIVLSGCD--------------RKVRWRALS------LVSTRKHTS
hCoV-19/India/M --YGFVRV-AADHQHIVLSGCD--------------RKVRWRALS------LVSTRKHTS
hCoV-19/India/M --YGFVRV-AADHQHIVLSGCD--------------RKVRWRALS------LVSTRKHTS
hCoV-19/India/M --YGFVRV-AADHQHIVLSGCD--------------RKVRWRALS------LVSTRKHTS
hCoV-19/India/M --YGFVRV-AADHQHIVLSGCD--------------RKVRWRALS------LVSTRKHTS
hCoV-19/India/M --YGFVRV-AADHQHIVLSGCD--------------RKVRWRALS------LVSTRKHTS
hCoV-19/India/M --YGFVRV-AADHQHIVLSGCD--------------RKVRWRALS------LVSTRKHTS
hCoV-19/India/M --YGFVRV-AADHQHIVLSGCD--------------RKVRWRALS------LVSTRKHTS
hCoV-19/India/M --YGFVRV-AADHQHIVLSGCD--------------RKVRWRALS------LVSTRKHTS
hCoV-19/India/M --YGFVRV-AADHQHIVLSGCD--------------RKVRWRALS------LVSTRKHTS
hCoV-19/India/M --YGFVRV-AADHQHIVLSGCD--------------RKVRWRALS------LVSTRKHTS
hCoV-19/India/M --YGFVRV-AADHQHIVSSGCD--------------RKVRWRALS------LVSTRKHTS
hCoV-19/India/U --YGFVRV-AADHQHIVLSGCD--------------RKVRWRALS------LVSTRKHTS
hCoV-19/India/G --YGFVRV-AADHQHIVLSGCD--------------RKVRWRALS------LVSTRKHTS
hCoV-19/India/G --YGFVRV-AADHQHIVLSGCD--------------RKVRWRALS------LVSTRKHTS
hCoV-19/India/G --YGFVRV-AADHQHIVLSGCD--------------RKVRWRALS------LVSTRKHTS
hCoV-19/India/O --YGFVRV-AADHQHIVLSGCD--------------RKVRWRALS------LVSTRKHTS
hCoV-19/India/O --YGFVRV-AADHQHIVLSGCD--------------RKVRWRALS------LVSTRKHTS
hCoV-19/India/G --YGFVRV-AADHQHIVLSGCD--------------RKVRWRALS------LVSTRKHTS
hCoV-19/India/G --YGFVRV-AADHQHIVLSGCD--------------RKVRWRALS------LVSTRKHTS
hCoV-19/India/G --YGFVRV-AADHQHIVLSGCD--------------RKVRWRALS------LVSTRKHTS
hCoV-19/India/G --YGFVRV-AADHQHIVLSGCD--------------RKVRWRALS------LVSTRKHTS
hCoV-19/India/G --YGFVRV-AADHQHIVLSGCD--------------RKVRWRALS------LVSTRKHTS
hCoV-19/India/K --YGFVRV-AADHQHIVLSGCD--------------RKVRWRALS------LVSTRKHTS
hCoV-19/India/K --YGFVRV-AADHQHIVLSGCD--------------RKVRWRALS------LVSTRKHTS
hCoV-19/India/K --YGFVRV-AADHQHIVLSGCD--------------RKVRWRALS------LVSTRKHTS
hCoV-19/India/K --YGFVRV-AADHQHIVLSGCD--------------RKVRWRALS------LVSTRKHTS
hCoV-19/India/K --YGFVRV-AADHQHIVLSGCD--------------RKVRWRALS------LVSTRKHTS
hCoV-19/India/G --YGFVRV-AADHQHIVLSGCD--------------RKVRWRALS------LVSTRKHTS
hCoV-19/India/G --YGFVRV-AADHQHIVLSGCD--------------RKVRWRALS------LVSTRKHTS
[truncated: 37,305,435 more chars]
